# Supplementary material for: Distinct Taxonomic and Functional Profiles of the Microbiome Associated With Different Soil Horizons of a Moist Tussock Tundra in Alaska
Source: Front Microbiol. 2019 Jun 27;10:1442. doi: 10.3389/fmicb.2019.01442 (PMC6610311; doi:10.3389/fmicb.2019.01442)
Supplement: Supplementary file 2 [file Data_Sheet_2.xlsx]

## Sheet: Supplementary Data 1
KO	log2FoldChange	p-value	p-adj	description
K00001	0.510339	0.000773691	0.00128873	alcohol dehydrogenase [EC:1.1.1.1]
K00016	1.4206	6.48067e-09	1.65045e-08	L-lactate dehydrogenase [EC:1.1.1.27]
K00114	-2.60297	2.86181e-24	3.32286e-23	alcohol dehydrogenase (cytochrome c) [EC:1.1.2.8]
K00121	0.0129989	0.0110061	0.0161631	S-(hydroxymethyl)glutathione dehydrogenase / alcohol dehydrogenase [EC:1.1.1.284 1.1.1.1]
K00129	-1.92545	1.43492e-15	6.87043e-15	aldehyde dehydrogenase (NAD(P)+) [EC:1.2.1.5]
K00131	0.359306	0.000504097	0.000854178	glyceraldehyde-3-phosphate dehydrogenase (NADP+) [EC:1.2.1.9]
K00134	1.06836	2.25198e-15	1.05905e-14	glyceraldehyde 3-phosphate dehydrogenase [EC:1.2.1.12]
K00138	1.45863	1.93835e-06	4.01268e-06	aldehyde dehydrogenase [EC:1.2.1.-]
K00150	4.20179	6.57769e-17	3.60147e-16	glyceraldehyde-3-phosphate dehydrogenase (NAD(P)) [EC:1.2.1.59]
K00161	0.824151	1.24245e-10	3.69826e-10	pyruvate dehydrogenase E1 component alpha subunit [EC:1.2.4.1]
K00162	1.04543	6.95565e-14	2.79938e-13	pyruvate dehydrogenase E1 component beta subunit [EC:1.2.4.1]
K00169	4.13796	3.18087e-21	2.67645e-20	pyruvate ferredoxin oxidoreductase alpha subunit [EC:1.2.7.1]
K00170	4.4072	1.30026e-23	1.39931e-22	pyruvate ferredoxin oxidoreductase beta subunit [EC:1.2.7.1]
K00171	4.1485	9.49249e-15	4.19764e-14	pyruvate ferredoxin oxidoreductase delta subunit [EC:1.2.7.1]
K00172	4.05766	8.00446e-29	1.50709e-27	pyruvate ferredoxin oxidoreductase gamma subunit [EC:1.2.7.1]
K00174	1.12758	4.50101e-33	1.29848e-31	2-oxoglutarate/2-oxoacid ferredoxin oxidoreductase subunit alpha [EC:1.2.7.3 1.2.7.11]
K00175	1.15527	1.44017e-29	2.91401e-28	2-oxoglutarate/2-oxoacid ferredoxin oxidoreductase subunit beta [EC:1.2.7.3 1.2.7.11]
K00382	0.304449	0.00311472	0.0048796	dihydrolipoamide dehydrogenase [EC:1.8.1.4]
K00627	0.858542	2.82111e-12	9.81575e-12	pyruvate dehydrogenase E2 component (dihydrolipoamide acetyltransferase) [EC:2.3.1.12]
K00844	-2.03057	1.17969e-13	4.64082e-13	hexokinase [EC:2.7.1.1]
K00845	0.659269	0.000315381	0.000544893	glucokinase [EC:2.7.1.2]
K00850	0.812513	5.09447e-06	1.02237e-05	6-phosphofructokinase 1 [EC:2.7.1.11]
K00873	1.22411	5.04065e-16	2.52376e-15	pyruvate kinase [EC:2.7.1.40]
K00895	2.74469	4.51241e-14	1.85079e-13	diphosphate-dependent phosphofructokinase [EC:2.7.1.90]
K00918	1.62858	0.000227376	0.000398325	ADP-dependent phosphofructokinase/glucokinase [EC:2.7.1.146 2.7.1.147]
K00927	1.09306	6.04648e-30	1.28133e-28	phosphoglycerate kinase [EC:2.7.2.3]
K01086	1.53318	0.000411234	0.000703772	fructose-1,6-bisphosphatase I / sedoheptulose-1,7-bisphosphatase [EC:3.1.3.11 3.1.3.37]
K01222	0.827395	2.87635e-06	5.87186e-06	6-phospho-beta-glucosidase [EC:3.2.1.86]
K01223	3.3127	4.86082e-10	1.36333e-09	6-phospho-beta-glucosidase [EC:3.2.1.86]
K01568	-3.02877	1.22464e-23	1.32208e-22	pyruvate decarboxylase [EC:4.1.1.1]
K01596	0.785293	0.00263028	0.00415225	phosphoenolpyruvate carboxykinase (GTP) [EC:4.1.1.32]
K01610	0.609255	2.71575e-23	2.83379e-22	phosphoenolpyruvate carboxykinase (ATP) [EC:4.1.1.49]
K01622	6.59351	6.02312e-35	2.08862e-33	fructose 1,6-bisphosphate aldolase/phosphatase [EC:4.1.2.13 3.1.3.11]
K01623	0.785693	3.50837e-14	1.45755e-13	fructose-bisphosphate aldolase, class I [EC:4.1.2.13]
K01624	1.25922	3.92035e-18	2.41481e-17	fructose-bisphosphate aldolase, class II [EC:4.1.2.13]
K01689	0.91485	4.53231e-13	1.68392e-12	enolase [EC:4.2.1.11]
K01792	0.848987	2.33256e-06	4.7903e-06	glucose-6-phosphate 1-epimerase [EC:5.1.3.15]
K01803	1.09247	1.27372e-21	1.11075e-20	triosephosphate isomerase (TIM) [EC:5.3.1.1]
K01810	0.485321	2.89924e-06	5.91624e-06	glucose-6-phosphate isomerase [EC:5.3.1.9]
K01834	1.28981	7.39953e-14	2.9699e-13	2,3-bisphosphoglycerate-dependent phosphoglycerate mutase [EC:5.4.2.11]
K01835	0.763452	1.37877e-10	4.08515e-10	phosphoglucomutase [EC:5.4.2.2]
K01895	0.719697	8.9914e-10	2.46414e-09	acetyl-CoA synthetase [EC:6.2.1.1]
K01905	2.14502	1.44085e-18	9.19412e-18	acetate---CoA ligase (ADP-forming) subunit alpha [EC:6.2.1.13]
K02446	0.498577	0.0160607	0.0231893	fructose-1,6-bisphosphatase II [EC:3.1.3.11]
K02777	3.99619	3.5915e-06	7.28845e-06	PTS system, sugar-specific IIA component [EC:2.7.1.-]
K03737	2.22378	8.39502e-25	1.03545e-23	pyruvate-ferredoxin/flavodoxin oxidoreductase [EC:1.2.7.1 1.2.7.-]
K03841	1.08637	1.10677e-13	4.36394e-13	fructose-1,6-bisphosphatase I [EC:3.1.3.11]
K04041	-2.51324	2.76025e-21	2.34166e-20	fructose-1,6-bisphosphatase III [EC:3.1.3.11]
K04072	1.48315	1.4526e-45	1.14201e-43	acetaldehyde dehydrogenase / alcohol dehydrogenase [EC:1.2.1.10 1.1.1.1]
K06859	1.71121	9.07225e-06	1.77938e-05	glucose-6-phosphate isomerase, archaeal [EC:5.3.1.9]
K11389	5.1916	0.000216986	0.000380835	glyceraldehyde-3-phosphate dehydrogenase (ferredoxin) [EC:1.2.7.6]
K11532	0.814651	0.00104279	0.00171643	fructose-1,6-bisphosphatase II / sedoheptulose-1,7-bisphosphatase [EC:3.1.3.11 3.1.3.37]
K11645	1.17688	5.31757e-20	3.9714e-19	fructose-bisphosphate aldolase, class I [EC:4.1.2.13]
K13810	0.248495	7.03084e-20	5.19818e-19	transaldolase / glucose-6-phosphate isomerase [EC:2.2.1.2 5.3.1.9]
K14028	-0.959741	0.0240691	0.0339851	methanol dehydrogenase (cytochrome c) subunit 1 [EC:1.1.2.7]
K14085	-1.46392	0.00382708	0.0059369	aldehyde dehydrogenase family 7 member A1 [EC:1.2.1.31 1.2.1.8 1.2.1.3]
K15633	0.580177	0.000217401	0.000381498	2,3-bisphosphoglycerate-independent phosphoglycerate mutase [EC:5.4.2.12]
K15634	0.364606	0.0337891	0.0466355	probable phosphoglycerate mutase [EC:5.4.2.12]
K15635	1.36007	1.94341e-06	4.02234e-06	2,3-bisphosphoglycerate-independent phosphoglycerate mutase [EC:5.4.2.12]
K15778	1.72864	2.99187e-20	2.28246e-19	phosphomannomutase / phosphoglucomutase [EC:5.4.2.8 5.4.2.2]
K15916	0.884435	4.39889e-06	8.86753e-06	glucose/mannose-6-phosphate isomerase [EC:5.3.1.9 5.3.1.8]
K16305	4.68134	2.75161e-07	6.11542e-07	fructose-bisphosphate aldolase / 6-deoxy-5-ketofructose 1-phosphate synthase [EC:4.1.2.13 2.2.1.11]
K16306	4.15762	1.25931e-07	2.87512e-07	fructose-bisphosphate aldolase / 2-amino-3,7-dideoxy-D-threo-hept-6-ulosonate synthase [EC:4.1.2.13 2.2.1.10]
K16370	4.72468	2.01677e-18	1.26651e-17	6-phosphofructokinase 2 [EC:2.7.1.11]
K20118	3.3514	2.86594e-05	5.41783e-05	PTS system, glucose-specific IIC component
K00024	0.679179	5.32869e-10	1.4901e-09	malate dehydrogenase [EC:1.1.1.37]
K00025	-0.825027	0.0176389	0.02534	malate dehydrogenase [EC:1.1.1.37]
K00026	-4.09403	6.21403e-24	6.93373e-23	malate dehydrogenase [EC:1.1.1.37]
K00030	-0.300291	7.55361e-07	1.61803e-06	isocitrate dehydrogenase (NAD+) [EC:1.1.1.41]
K00031	0.517927	1.31118e-08	3.2563e-08	isocitrate dehydrogenase [EC:1.1.1.42]
K00116	0.270294	6.568e-14	2.64958e-13	malate dehydrogenase (quinone) [EC:1.1.5.4]
K00164	0.443007	0.0095098	0.0140801	2-oxoglutarate dehydrogenase E1 component [EC:1.2.4.2]
K00176	2.23915	5.24698e-11	1.61696e-10	2-oxoglutarate ferredoxin oxidoreductase subunit delta [EC:1.2.7.3]
K00177	3.65249	5.39413e-28	9.12219e-27	2-oxoglutarate ferredoxin oxidoreductase subunit gamma [EC:1.2.7.3]
K00234	-1.93548	1.13883e-14	4.99179e-14	succinate dehydrogenase (ubiquinone) flavoprotein subunit [EC:1.3.5.1]
K00235	-2.2859	1.55836e-09	4.18829e-09	succinate dehydrogenase (ubiquinone) iron-sulfur subunit [EC:1.3.5.1]
K00236	-3.72738	3.04286e-11	9.63963e-11	succinate dehydrogenase (ubiquinone) cytochrome b560 subunit
K00237	-4.22277	1.79358e-10	5.25073e-10	succinate dehydrogenase (ubiquinone) membrane anchor subunit
K00239	0.740355	8.37881e-15	3.72918e-14	succinate dehydrogenase / fumarate reductase, flavoprotein subunit [EC:1.3.5.1 1.3.5.4]
K00240	0.721353	5.14247e-11	1.5876e-10	succinate dehydrogenase / fumarate reductase, iron-sulfur subunit [EC:1.3.5.1 1.3.5.4]
K00241	0.457984	7.16623e-05	0.000131162	succinate dehydrogenase / fumarate reductase, cytochrome b subunit
K00242	2.11572	3.04949e-16	1.56174e-15	succinate dehydrogenase / fumarate reductase, membrane anchor subunit
K00244	2.45305	2.36398e-28	4.12656e-27	fumarate reductase flavoprotein subunit [EC:1.3.5.4]
K00245	3.0783	4.4644e-30	9.65942e-29	fumarate reductase iron-sulfur subunit [EC:1.3.5.4]
K00246	3.2522	1.20189e-07	2.75011e-07	fumarate reductase subunit C
K00247	2.23671	0.000186903	0.000330288	fumarate reductase subunit D
K00658	0.693708	1.31427e-08	3.26318e-08	2-oxoglutarate dehydrogenase E2 component (dihydrolipoamide succinyltransferase) [EC:2.3.1.61]
K01647	0.501093	0.00231462	0.00367988	citrate synthase [EC:2.3.3.1]
K01648	-3.54689	8.24358e-27	1.23402e-25	ATP citrate (pro-S)-lyase [EC:2.3.3.8]
K01676	0.927781	2.58741e-13	9.85493e-13	fumarate hydratase, class I [EC:4.2.1.2]
K01677	5.08927	2.10039e-37	9.16605e-36	fumarate hydratase subunit alpha [EC:4.2.1.2]
K01678	5.93542	3.50116e-26	4.8926e-25	fumarate hydratase subunit beta [EC:4.2.1.2]
K01679	0.261973	0.00266995	0.004211	fumarate hydratase, class II [EC:4.2.1.2]
K01681	0.789392	3.47609e-07	7.64963e-07	aconitate hydratase [EC:4.2.1.3]
K01682	3.07713	2.55861e-36	1.04155e-34	aconitate hydratase 2 / 2-methylisocitrate dehydratase [EC:4.2.1.3 4.2.1.99]
K01899	-3.11619	6.1558e-23	6.17318e-22	succinyl-CoA synthetase alpha subunit [EC:6.2.1.4 6.2.1.5]
K01900	-2.83608	3.48395e-24	3.99568e-23	succinyl-CoA synthetase beta subunit [EC:6.2.1.4 6.2.1.5]
K01902	0.893217	2.0532e-20	1.59231e-19	succinyl-CoA synthetase alpha subunit [EC:6.2.1.5]
K01903	0.772681	1.8979e-12	6.70778e-12	succinyl-CoA synthetase beta subunit [EC:6.2.1.5]
K01959	2.08571	8.6981e-22	7.69602e-21	pyruvate carboxylase subunit A [EC:6.4.1.1]
K01960	3.48854	5.49246e-56	9.27325e-54	pyruvate carboxylase subunit B [EC:6.4.1.1]
K18118	2.00618	1.90096e-10	5.55405e-10	succinyl-CoA:acetate CoA-transferase [EC:2.8.3.18]
K00033	0.325301	0.00060493	0.00101734	6-phosphogluconate dehydrogenase [EC:1.1.1.44 1.1.1.343]
K00034	-1.60394	3.84442e-16	1.94373e-15	glucose 1-dehydrogenase [EC:1.1.1.47]
K00090	1.34531	4.46317e-11	1.38725e-10	glyoxylate/hydroxypyruvate/2-ketogluconate reductase [EC:1.1.1.79 1.1.1.81 1.1.1.215]
K00117	-1.70454	3.85437e-11	1.2062e-10	quinoprotein glucose dehydrogenase [EC:1.1.5.2]
K00615	0.927234	2.72958e-17	1.55058e-16	transketolase [EC:2.2.1.1]
K00616	0.664193	0.000230329	0.000403223	transaldolase [EC:2.2.1.2]
K00851	0.310013	0.0164261	0.0237003	gluconokinase [EC:2.7.1.12]
K00874	1.52481	1.09261e-10	3.27115e-10	2-dehydro-3-deoxygluconokinase [EC:2.7.1.45]
K00948	0.927414	8.49589e-16	4.1587e-15	ribose-phosphate pyrophosphokinase [EC:2.7.6.1]
K01053	-0.545276	0.00229404	0.00364829	gluconolactonase [EC:3.1.1.17]
K01619	0.87873	1.23601e-05	2.39865e-05	deoxyribose-phosphate aldolase [EC:4.1.2.4]
K01625	1.44714	9.06953e-09	2.28156e-08	2-dehydro-3-deoxyphosphogluconate aldolase / (4S)-4-hydroxy-2-oxoglutarate aldolase [EC:4.1.2.14 4.1.3.42]
K01690	-0.368921	0.0189739	0.0271519	phosphogluconate dehydratase [EC:4.2.1.12]
K01783	0.924223	1.62177e-16	8.55231e-16	ribulose-phosphate 3-epimerase [EC:5.1.3.1]
K01808	1.73569	4.09692e-20	3.08888e-19	ribose 5-phosphate isomerase B [EC:5.3.1.6]
K01839	0.380974	0.000261164	0.000454807	phosphopentomutase [EC:5.4.2.7]
K03738	5.3076	1.07124e-90	1.00297e-87	aldehyde:ferredoxin oxidoreductase [EC:1.2.7.5]
K05308	-0.429327	0.0152949	0.0221333	gluconate/galactonate dehydratase [EC:4.2.1.140]
K06151	-1.55248	0.00166329	0.00268336	gluconate 2-dehydrogenase alpha chain [EC:1.1.99.3]
K06152	-1.50392	0.00401309	0.00620676	gluconate 2-dehydrogenase gamma chain [EC:1.1.99.3]
K07404	-0.803552	7.64963e-08	1.77801e-07	6-phosphogluconolactonase [EC:3.1.1.31]
K08093	2.55993	4.18702e-11	1.30634e-10	3-hexulose-6-phosphate synthase [EC:4.1.2.43]
K08094	1.68886	0.000199048	0.000350787	6-phospho-3-hexuloisomerase [EC:5.3.1.27]
K11529	0.890898	4.1836e-06	8.44842e-06	glycerate 2-kinase [EC:2.7.1.165]
K13812	7.35055	3.00014e-10	8.59723e-10	bifunctional enzyme Fae/Hps [EC:4.2.1.147 4.1.2.43]
K13831	0.94117	8.51297e-11	2.57263e-10	3-hexulose-6-phosphate synthase / 6-phospho-3-hexuloisomerase [EC:4.1.2.43 5.3.1.27]
K17463	4.2857	0.0177722	0.0255173	2-dehydro-3-deoxy-phosphogluconate aldolase [EC:4.1.2.14]
K17466	5.25513	0.00459154	0.00706006	PTS system, D-glucosaminate-specific IIC component
K17468	3.09554	0.0307614	0.0427431	D-glucosaminate-6-phosphate ammonia-lyase [EC:4.3.1.29]
K18126	1.22447	0.0189983	0.0271831	2-dehydro-3-deoxygluconokinase / 2-dehydro-3-deoxygalactonokinase [EC:2.7.1.178]
K00007	-4.33379	0.00264076	0.00416753	D-arabinitol 4-dehydrogenase [EC:1.1.1.11]
K00011	-1.05414	2.44023e-10	7.05359e-10	aldehyde reductase [EC:1.1.1.21]
K00012	0.321842	0.00109458	0.00179767	UDPglucose 6-dehydrogenase [EC:1.1.1.22]
K00039	-3.81527	1.06896e-17	6.33442e-17	ribitol 2-dehydrogenase [EC:1.1.1.56]
K00040	2.00726	2.40468e-07	5.37468e-07	fructuronate reductase [EC:1.1.1.57]
K00041	0.613287	0.0028191	0.00443536	tagaturonate reductase [EC:1.1.1.58]
K00065	0.502316	0.00138356	0.00225	2-dehydro-3-deoxy-D-gluconate 5-dehydrogenase [EC:1.1.1.127]
K00594	-3.93406	1.78862e-17	1.03956e-16	alditol oxidase [EC:1.1.3.41]
K00699	-4.03975	0.0296382	0.0412921	glucuronosyltransferase [EC:2.4.1.17]
K00853	0.750316	0.00737036	0.0110668	L-ribulokinase [EC:2.7.1.16]
K00854	1.33274	2.1378e-06	4.40696e-06	xylulokinase [EC:2.7.1.17]
K00875	-3.05696	0.000101608	0.000183653	D-ribulokinase [EC:2.7.1.47]
K00880	1.75604	5.70176e-06	1.14002e-05	L-xylulokinase [EC:2.7.1.53]
K00963	0.571519	0.000320222	0.000553072	UTP--glucose-1-phosphate uridylyltransferase [EC:2.7.7.9]
K01184	-2.12955	9.10225e-20	6.64381e-19	polygalacturonase [EC:3.2.1.15]
K01213	-3.34648	1.87152e-14	8.00782e-14	galacturan 1,4-alpha-galacturonidase [EC:3.2.1.67]
K01629	5.05585	5.36018e-16	2.67853e-15	rhamnulose-1-phosphate aldolase [EC:4.1.2.19]
K01685	0.808235	1.3497e-06	2.82703e-06	altronate hydrolase [EC:4.2.1.7]
K01686	0.6286	0.0022518	0.0035872	mannonate dehydratase [EC:4.2.1.8]
K01728	-1.10331	0.0290171	0.0404887	pectate lyase [EC:4.2.2.2]
K01730	-0.355337	0.000359686	0.000618949	oligogalacturonide lyase [EC:4.2.2.6]
K01804	1.00765	0.000150254	0.000268007	L-arabinose isomerase [EC:5.3.1.4]
K01812	1.01026	0.00424156	0.00654635	glucuronate isomerase [EC:5.3.1.12]
K03079	1.70908	0.000974848	0.00161026	L-ribulose-5-phosphate 3-epimerase [EC:5.1.3.22]
K03331	-1.66122	0.0274616	0.0384276	L-xylulose reductase [EC:1.1.1.10]
K05351	-2.21614	5.27582e-18	3.21894e-17	D-xylulose reductase [EC:1.1.1.9]
K08092	0.785084	2.30617e-11	7.41069e-11	3-dehydro-L-gulonate 2-dehydrogenase [EC:1.1.1.130]
K08323	0.771433	0.0162188	0.023411	mannonate dehydratase [EC:4.2.1.8]
K12447	-1.43297	0.0105015	0.0154662	UDP-sugar pyrophosphorylase [EC:2.7.7.64]
K13247	-3.57153	0.0360064	0.0495233	L-gulonate 3-dehydrogenase [EC:1.1.1.45]
K14259	-0.612043	0.0010452	0.00171985	2-dehydro-3-deoxy-D-arabinonate dehydratase [EC:4.2.1.141]
K16190	0.263961	1.71612e-07	3.88191e-07	glucuronokinase [EC:2.7.1.43]
K16849	3.19478	2.21583e-05	4.22139e-05	altronate dehydratase small subunit [EC:4.2.1.7]
K16850	3.82289	2.36822e-11	7.59113e-11	altronate dehydratase large subunit [EC:4.2.1.7]
K17743	-3.4176	1.01955e-23	1.11232e-22	D-xylose reductase [EC:1.1.1.307]
K17818	-1.31258	1.40438e-05	2.71416e-05	D-arabinitol dehydrogenase (NADP+) [EC:1.1.1.287]
K18102	-4.49784	3.19449e-16	1.63194e-15	L-galactonate dehydratase [EC:4.2.1.146]
K18103	-3.00283	9.87801e-11	2.96686e-10	L-threo-3-deoxy-hexylosonate aldolase [EC:4.1.2.54]
K18106	-3.59563	1.22336e-12	4.39308e-12	D-galacturonate reductase [EC:1.1.1.-]
K18107	-2.94479	8.01969e-08	1.86066e-07	L-glyceraldehyde reductase [EC:1.1.1.372]
K00045	-0.0476502	0.00320452	0.0050119	mannitol 2-dehydrogenase [EC:1.1.1.67]
K00064	0.439802	0.019731	0.028157	D-threo-aldose 1-dehydrogenase [EC:1.1.1.122]
K00066	-1.54354	4.8739e-11	1.50921e-10	GDP-mannose 6-dehydrogenase [EC:1.1.1.132]
K00068	3.82147	4.60039e-24	5.20653e-23	sorbitol-6-phosphate 2-dehydrogenase [EC:1.1.1.140]
K00846	-2.76747	3.55017e-14	1.47432e-13	ketohexokinase [EC:2.7.1.3]
K00847	0.388702	0.000309938	0.000535759	fructokinase [EC:2.7.1.4]
K00863	1.28468	1.81756e-10	5.31944e-10	triose/dihydroxyacetone kinase / FAD-AMP lyase (cyclizing) [EC:2.7.1.28 2.7.1.29 4.6.1.15]
K00879	6.07894	1.60253e-12	5.6971e-12	L-fuculokinase [EC:2.7.1.51]
K00882	0.704928	6.75193e-05	0.000123821	1-phosphofructokinase [EC:2.7.1.56]
K00900	-3.79688	7.85617e-13	2.86106e-12	6-phosphofructo-2-kinase [EC:2.7.1.105]
K00966	0.449007	0.0300841	0.041864	mannose-1-phosphate guanylyltransferase [EC:2.7.7.13]
K00971	1.4307	4.18006e-31	1.02501e-29	mannose-1-phosphate guanylyltransferase [EC:2.7.7.13]
K01103	-3.51722	0.000589597	0.000992361	[EC:2.7.1.105 3.1.3.46]
K01218	0.836356	0.00213316	0.00340612	mannan endo-1,4-beta-mannosidase [EC:3.2.1.78]
K01628	0.630781	6.85078e-08	1.59919e-07	L-fuculose-phosphate aldolase [EC:4.1.2.17]
K01711	1.17356	7.26318e-35	2.48517e-33	GDPmannose 4,6-dehydratase [EC:4.2.1.47]
K01729	-1.41075	0.000122469	0.000219855	poly(beta-D-mannuronate) lyase [EC:4.2.2.3]
K01818	2.7189	3.38063e-17	1.90361e-16	L-fucose/D-arabinose isomerase [EC:5.3.1.25 5.3.1.3]
K01840	0.999934	3.93374e-08	9.36513e-08	phosphomannomutase [EC:5.4.2.8]
K02377	1.58338	1.63896e-54	2.37741e-52	GDP-L-fucose synthase [EC:1.1.1.271]
K02768	2.71829	1.06959e-22	1.04712e-21	PTS system, fructose-specific IIA component [EC:2.7.1.202]
K02769	2.92766	0.00274134	0.00431896	PTS system, fructose-specific IIB component [EC:2.7.1.202]
K02770	4.12364	4.47083e-25	5.65664e-24	PTS system, fructose-specific IIC component
K02783	0.647609	0.00385536	0.00597808	PTS system, glucitol/sorbitol-specific IIC component
K02793	1.04301	0.00378141	0.0058696	PTS system, mannose-specific IIA component [EC:2.7.1.191]
K02794	7.26031	1.3681e-35	5.14237e-34	PTS system, mannose-specific IIB component [EC:2.7.1.191]
K02795	5.57536	1.63325e-38	7.97198e-37	PTS system, mannose-specific IIC component
K02796	5.0135	3.43837e-33	1.01176e-31	PTS system, mannose-specific IID component
K02800	2.0727	0.000480988	0.000817037	PTS system, mannitol-specific IIC component
K03332	-1.98162	1.92615e-26	2.77834e-25	fructan beta-fructosidase [EC:3.2.1.80]
K05305	2.45482	6.5702e-19	4.36558e-18	fucokinase [EC:2.7.1.52]
K07046	-0.714567	0.00181665	0.00292064	L-fuconolactonase [EC:3.1.1.-]
K08261	-1.3894	7.01736e-05	0.000128552	D-sorbitol dehydrogenase (acceptor) [EC:1.1.99.21]
K12661	0.911014	9.77381e-07	2.07163e-06	L-rhamnonate dehydratase [EC:4.2.1.90]
K15856	1.645	1.14489e-10	3.42172e-10	GDP-4-dehydro-6-deoxy-D-mannose reductase [EC:1.1.1.281]
K16011	1.12685	3.18484e-05	6.00195e-05	mannose-1-phosphate guanylyltransferase / mannose-6-phosphate isomerase [EC:2.7.7.13 5.3.1.8]
K17497	-3.99669	3.13365e-15	1.45376e-14	phosphomannomutase [EC:5.4.2.8]
K17742	-3.37325	8.67036e-16	4.23405e-15	sorbose reductase [EC:1.1.1.289]
K18334	-0.644318	0.000108396	0.00019558	L-fuconate dehydratase [EC:4.2.1.68]
K18336	-0.703647	0.0323464	0.0447703	2,4-diketo-3-deoxy-L-fuconate hydrolase [EC:3.7.1.-]
K18337	-1.96589	4.69657e-11	1.45517e-10	L-rhamnose 1-dehydrogenase [EC:1.1.1.378 1.1.1.377 1.1.1.173]
K18338	-4.67858	3.95129e-15	1.81915e-14	L-rhamnono-1,4-lactonase [EC:3.1.1.65]
K18339	-3.48431	4.5667e-19	3.09628e-18	2-keto-3-deoxy-L-rhamnonate aldolase [EC:4.1.2.53]
K19029	-3.81092	1.01686e-20	8.08698e-20	6-phosphofructo-2-kinase / fructose-2,6-biphosphatase 2 [EC:2.7.1.105 3.1.3.46]
K19030	-4.24457	1.48944e-14	6.44796e-14	6-phosphofructo-2-kinase / fructose-2,6-biphosphatase 4 [EC:2.7.1.105 3.1.3.46]
K19355	0.881011	0.00156755	0.00253401	mannan endo-1,4-beta-mannosidase [EC:3.2.1.78]
K19956	5.47367	5.03111e-39	2.60379e-37	L-sorbose 1-phosphate reductase [EC:1.1.1.-]
K00035	-2.5218	6.6737e-06	1.32432e-05	D-galactose 1-dehydrogenase [EC:1.1.1.48]
K00883	0.634915	0.000242497	0.000423517	2-dehydro-3-deoxygalactonokinase [EC:2.7.1.58]
K00917	-0.846316	0.00113418	0.00185942	tagatose 6-phosphate kinase [EC:2.7.1.144]
K01182	-1.74776	2.61852e-32	7.19149e-31	oligo-1,6-glucosidase [EC:3.2.1.10]
K01193	-1.84685	5.62982e-21	4.60536e-20	beta-fructofuranosidase [EC:3.2.1.26]
K01631	0.0676359	0.000846586	0.00140627	2-dehydro-3-deoxyphosphogalactonate aldolase [EC:4.1.2.21]
K01635	-0.797601	3.21535e-05	6.05723e-05	tagatose 1,6-diphosphate aldolase [EC:4.1.2.40]
K01784	0.50924	1.48708e-11	4.85279e-11	UDP-glucose 4-epimerase [EC:5.1.3.2]
K01854	0.841951	1.41637e-07	3.22369e-07	UDP-galactopyranose mutase [EC:5.4.99.9]
K02744	4.15459	3.94038e-07	8.62895e-07	PTS system, N-acetylgalactosamine-specific IIA component [EC:2.7.1.-]
K02747	6.68213	1.42472e-06	2.98053e-06	PTS system, N-acetylgalactosamine-specific IID component
K02773	3.65438	0.00137968	0.0022444	PTS system, galactitol-specific IIA component [EC:2.7.1.200]
K02775	2.72272	5.1835e-09	1.32864e-08	PTS system, galactitol-specific IIC component
K04618	-3.33753	2.40904e-14	1.01641e-13	galactose oxidase [EC:1.1.3.9]
K07406	0.657341	3.8902e-13	1.45427e-12	alpha-galactosidase [EC:3.2.1.22]
K07407	-0.555009	0.000213532	0.000375285	alpha-galactosidase [EC:3.2.1.22]
K08302	4.06389	1.27691e-27	2.08084e-26	tagatose 1,6-diphosphate aldolase GatY/KbaY [EC:4.1.2.40]
K10985	5.61532	0.00399391	0.00617895	PTS system, galactosamine-specific IIC component
K10986	5.30657	0.0132331	0.0192687	PTS system, galactosamine-specific IID component
K12047	-5.04553	0.0127943	0.0186694	maltase-glucoamylase [EC:3.2.1.20 3.2.1.3]
K12309	-1.90945	0.00934809	0.0138546	beta-galactosidase [EC:3.2.1.23]
K12316	-3.34137	0.000458739	0.000781694	lysosomal alpha-glucosidase [EC:3.2.1.20]
K16371	1.88483	2.14751e-07	4.82172e-07	D-tagatose-1,6-bisphosphate aldolase subunit GatZ/KbaZ
K17716	3.07143	2.39955e-42	1.49776e-40	UDP-glucose 4-epimerase [EC:5.1.3.2]
K00103	-2.07594	0.00223732	0.00356524	L-gulonolactone oxidase [EC:1.1.3.8]
K00469	-3.85603	3.24296e-43	2.16878e-41	inositol oxygenase [EC:1.13.99.1]
K01707	-1.99212	5.16035e-07	1.11887e-06	5-dehydro-4-deoxyglucarate dehydratase [EC:4.2.1.41]
K02821	4.83448	4.34793e-36	1.72228e-34	PTS system, ascorbate-specific IIA component [EC:2.7.1.194]
K02822	7.80191	5.4003e-15	2.44473e-14	PTS system, ascorbate-specific IIB component [EC:2.7.1.194]
K03475	8.63698	3.52711e-36	1.42454e-34	PTS system, ascorbate-specific IIC component
K08232	0.549154	0.0187827	0.026897	monodehydroascorbate reductase (NADH) [EC:1.6.5.4]
K13873	-4.26894	0.00148568	0.00240917	L-arabinose 1-dehydrogenase [EC:1.1.1.376]
K17744	-3.03775	3.62788e-16	1.8442e-15	L-galactose dehydrogenase [EC:1.1.1.316]
K18649	-3.04916	0.00208672	0.00333506	inositol-phosphate phosphatase / L-galactose 1-phosphate phosphatase / histidinol-phosphatase [EC:3.1.3.25 3.1.3.93 3.1.3.15]
K18981	0.0452032	0.00532475	0.0081268	uronate dehydrogenase [EC:1.1.1.203]
K18982	2.76933	0.000340729	0.000587308	D-galactarolactone isomerase [EC:5.4.1.4]
K18983	0.279508	0.00124159	0.00202809	D-galactarolactone cycloisomerase [EC:5.5.1.27]
K00688	0.3746	0.0338167	0.0466674	glycogen phosphorylase [EC:2.4.1.1]
K00690	2.39342	2.66416e-15	1.24492e-14	sucrose phosphorylase [EC:2.4.1.7]
K00691	3.82494	3.3729e-32	9.14144e-31	maltose phosphorylase [EC:2.4.1.8]
K00693	-2.70711	2.37223e-15	1.11407e-14	glycogen synthase [EC:2.4.1.11]
K00694	-1.60296	6.33992e-27	9.6305e-26	cellulose synthase (UDP-forming) [EC:2.4.1.12]
K00696	4.28246	7.45298e-20	5.47881e-19	sucrose-phosphate synthase [EC:2.4.1.14]
K00697	1.05269	8.57562e-05	0.00015585	trehalose 6-phosphate synthase [EC:2.4.1.15]
K00700	0.20307	0.00651423	0.00984881	1,4-alpha-glucan branching enzyme [EC:2.4.1.18]
K00701	-3.13585	1.95466e-13	7.55386e-13	cyclomaltodextrin glucanotransferase [EC:2.4.1.19]
K00702	3.2297	1.04925e-19	7.59398e-19	cellobiose phosphorylase [EC:2.4.1.20]
K00703	0.498889	8.40742e-05	0.000152901	starch synthase [EC:2.4.1.21]
K00705	0.458255	2.2469e-06	4.62446e-06	4-alpha-glucanotransferase [EC:2.4.1.25]
K00706	-3.89586	1.4288e-41	8.656e-40	1,3-beta-glucan synthase [EC:2.4.1.34]
K00750	-4.39326	1.15434e-07	2.64485e-07	glycogenin [EC:2.4.1.186]
K00978	0.449661	1.52507e-08	3.76841e-08	glucose-1-phosphate cytidylyltransferase [EC:2.7.7.33]
K01176	-1.13786	6.52618e-09	1.66122e-08	alpha-amylase [EC:3.2.1.1]
K01178	-1.86498	1.85092e-16	9.6912e-16	glucoamylase [EC:3.2.1.3]
K01188	-2.32207	4.96308e-13	1.83734e-12	beta-glucosidase [EC:3.2.1.21]
K01194	0.522398	0.00101266	0.00166923	alpha,alpha-trehalase [EC:3.2.1.28]
K01196	-3.79376	9.16025e-16	4.46269e-15	glycogen debranching enzyme [EC:2.4.1.25 3.2.1.33]
K01199	-4.70615	2.23825e-15	1.05355e-14	glucan endo-1,3-beta-D-glucosidase [EC:3.2.1.39]
K01200	0.130076	0.00146913	0.00238314	pullulanase [EC:3.2.1.41]
K01208	1.95089	5.44261e-12	1.85301e-11	cyclomaltodextrinase / maltogenic alpha-amylase / neopullulanase [EC:3.2.1.54 3.2.1.133 3.2.1.135]
K01210	-2.50038	1.06005e-16	5.67141e-16	glucan 1,3-beta-glucosidase [EC:3.2.1.58]
K01212	-3.32005	0.000784167	0.00130576	levanase [EC:3.2.1.65]
K01214	-0.654894	0.000241916	0.000422646	isoamylase [EC:3.2.1.68]
K01225	-3.57935	1.28753e-17	7.57299e-17	cellulose 1,4-beta-cellobiosidase [EC:3.2.1.91]
K01226	1.14903	7.02885e-05	0.000128739	trehalose-6-phosphate hydrolase [EC:3.2.1.93]
K01236	-1.06449	9.77898e-17	5.25371e-16	maltooligosyltrehalose trehalohydrolase [EC:3.2.1.141]
K01838	3.1012	2.9999e-17	1.69758e-16	beta-phosphoglucomutase [EC:5.4.2.6]
K02750	4.33063	0.0272532	0.0381619	PTS system, alpha-glucoside-specific IIC component
K02759	5.74801	0.000837391	0.00139146	PTS system, cellobiose-specific IIA component [EC:2.7.1.196 2.7.1.205]
K02760	5.91728	0.000120882	0.000217196	PTS system, cellobiose-specific IIB component [EC:2.7.1.196 2.7.1.205]
K02761	2.6074	3.22202e-06	6.56191e-06	PTS system, cellobiose-specific IIC component
K02810	3.34001	0.00973068	0.0143906	PTS system, sucrose-specific IIC component
K02819	3.48216	0.00231561	0.00368088	PTS system, trehalose-specific IIC component
K05341	-1.49558	9.47133e-16	4.60554e-15	amylosucrase [EC:2.4.1.4]
K05350	1.18025	2.88001e-08	6.94479e-08	beta-glucosidase [EC:3.2.1.21]
K05988	3.50061	1.01678e-08	2.54851e-08	dextranase [EC:3.2.1.11]
K05992	-3.83058	0.000141816	0.000253569	[EC:3.2.1.133]
K06044	-1.05683	3.47499e-14	1.44485e-13	(1->4)-alpha-D-glucan 1-alpha-D-glucosylmutase [EC:5.4.99.15]
K06896	3.74217	7.37314e-05	0.000134805	maltose 6'-phosphate phosphatase [EC:3.1.3.90]
K07024	3.83158	0.00774606	0.0115988	[EC:3.1.3.24]
K07405	1.86281	8.25427e-19	5.3975e-18	alpha-amylase [EC:3.2.1.1]
K13057	1.16595	4.1441e-07	9.06351e-07	trehalose synthase [EC:2.4.1.245]
K16055	0.65808	0.000198921	0.000350623	trehalose 6-phosphate synthase/phosphatase [EC:2.4.1.15 3.1.3.12]
K16146	-0.924654	5.93548e-06	1.18399e-05	maltokinase [EC:2.7.1.175]
K16149	0.0284172	0.0221487	0.0314287	1,4-alpha-glucan branching enzyme [EC:2.4.1.18]
K16150	-0.814938	0.00718379	0.0107914	glycogen synthase [EC:2.4.1.11]
K16153	4.40451	1.13711e-18	7.34696e-18	glycogen phosphorylase/synthase [EC:2.4.1.1 2.4.1.11]
K19357	-5.97513	3.15536e-06	6.42869e-06	cellulase [EC:3.2.1.4]
K19668	-1.13009	0.029641	0.0412921	cellulose 1,4-beta-cellobiosidase [EC:3.2.1.91]
K00075	1.26857	1.29971e-30	2.98122e-29	UDP-N-acetylmuramate dehydrogenase [EC:1.3.1.98]
K00326	-3.69594	4.17257e-19	2.84969e-18	cytochrome-b5 reductase [EC:1.6.2.2]
K00523	3.06819	7.81952e-32	2.04919e-30	CDP-4-dehydro-6-deoxyglucose reductase, E3 [EC:1.17.1.1]
K00621	-3.5631	4.10654e-14	1.69376e-13	glucosamine-phosphate N-acetyltransferase [EC:2.3.1.4]
K00698	-3.7896	8.38268e-23	8.2933e-22	chitin synthase [EC:2.4.1.16]
K00790	1.11662	4.39293e-26	6.07286e-25	UDP-N-acetylglucosamine 1-carboxyvinyltransferase [EC:2.5.1.7]
K00820	0.753287	3.10332e-08	7.45361e-08	glucosamine---fructose-6-phosphate aminotransferase (isomerizing) [EC:2.6.1.16]
K00885	2.20975	0.00376855	0.00585139	N-acylmannosamine kinase [EC:2.7.1.60]
K00972	-2.13173	2.93427e-24	3.39933e-23	UDP-N-acetylglucosamine/UDP-N-acetylgalactosamine diphosphorylase [EC:2.7.7.23 2.7.7.83]
K00983	1.38303	3.24797e-19	2.25106e-18	N-acylneuraminate cytidylyltransferase [EC:2.7.7.43]
K00992	1.16747	0.000306309	0.000529752	MurNAc alpha-1-phosphate uridylyltransferase [EC:2.7.7.-]
K01183	-1.8423	8.44772e-23	8.34162e-22	chitinase [EC:3.2.1.14]
K01198	-1.11254	1.75865e-10	5.15408e-10	xylan 1,4-beta-xylosidase [EC:3.2.1.37]
K01207	0.18275	0.0243023	0.0342909	beta-N-acetylhexosaminidase [EC:3.2.1.52]
K01209	-0.455017	0.000766276	0.00127721	alpha-N-arabinofuranosidase [EC:3.2.1.55]
K01233	-1.72836	0.00180235	0.00289811	chitosanase [EC:3.2.1.132]
K01443	0.415516	0.0100157	0.0147931	N-acetylglucosamine-6-phosphate deacetylase [EC:3.5.1.25]
K01452	-1.84654	0.0268506	0.037634	chitin deacetylase [EC:3.5.1.41]
K01654	0.393769	2.82348e-07	6.26432e-07	N-acetylneuraminate synthase [EC:2.5.1.56]
K01709	0.703354	1.7068e-19	1.21481e-18	CDP-glucose 4,6-dehydratase [EC:4.2.1.45]
K01787	2.59626	4.99711e-09	1.28438e-08	N-acylglucosamine 2-epimerase [EC:5.1.3.8]
K01788	1.34598	2.32218e-13	8.88745e-13	N-acylglucosamine-6-phosphate 2-epimerase [EC:5.1.3.9]
K01791	1.01318	1.20425e-25	1.61072e-24	UDP-N-acetylglucosamine 2-epimerase (non-hydrolysing) [EC:5.1.3.14]
K01836	-4.77613	1.01535e-13	4.01731e-13	phosphoacetylglucosamine mutase [EC:5.4.2.3]
K02472	-0.138147	0.000468683	0.000797714	UDP-N-acetyl-D-mannosaminuronic acid dehydrogenase [EC:1.1.1.336]
K02473	1.6577	4.78352e-18	2.93247e-17	UDP-N-acetylglucosamine 4-epimerase [EC:5.1.3.7]
K02474	2.24617	9.31613e-29	1.72256e-27	UDP-N-acetyl-D-galactosamine dehydrogenase [EC:1.1.1.-]
K02564	0.650588	3.32131e-12	1.1494e-11	glucosamine-6-phosphate deaminase [EC:3.5.99.6]
K02802	5.3319	0.00213999	0.00341596	PTS system, N-acetylglucosamine-specific IIA component [EC:2.7.1.193]
K02803	7.08621	2.86056e-10	8.21096e-10	PTS system, N-acetylglucosamine-specific IIB component [EC:2.7.1.193]
K03431	0.868539	2.11387e-22	2.01022e-21	phosphoglucosamine mutase [EC:5.4.2.10]
K04042	0.954988	2.69566e-25	3.47902e-24	bifunctional UDP-N-acetylglucosamine pyrophosphorylase / Glucosamine-1-phosphate N-acetyltransferase [EC:2.7.7.23 2.3.1.157]
K07102	1.41781	6.38959e-06	1.27113e-05	anomeric MurNAc/GlcNAc kinase [EC:2.7.1.-]
K07806	1.30642	0.000480777	0.000816814	UDP-4-amino-4-deoxy-L-arabinose-oxoglutarate aminotransferase [EC:2.6.1.87]
K08678	0.381075	1.42091e-08	3.51608e-08	UDP-glucuronate decarboxylase [EC:4.1.1.35]
K08679	0.548935	0.000527377	0.000892598	UDP-glucuronate 4-epimerase [EC:5.1.3.6]
K10011	1.72705	1.0357e-05	2.02403e-05	UDP-4-amino-4-deoxy-L-arabinose formyltransferase / UDP-glucuronic acid dehydrogenase (UDP-4-keto-hexauronic acid decarboxylating) [EC:2.1.2.13 1.1.1.305]
K10012	1.31906	3.6455e-08	8.70306e-08	undecaprenyl-phosphate 4-deoxy-4-formamido-L-arabinose transferase [EC:2.4.2.53]
K11528	0.579004	0.00712293	0.0107062	UDP-N-acetylglucosamine pyrophosphorylase [EC:2.7.7.23]
K12373	0.404747	0.00576433	0.0087691	hexosaminidase [EC:3.2.1.52]
K12446	-1.24529	0.0289357	0.0403915	L-arabinokinase [EC:2.7.1.46]
K12448	-0.0693813	0.00189944	0.00304661	UDP-arabinose 4-epimerase [EC:5.1.3.5]
K12450	-1.41925	0.0121001	0.017699	UDP-glucose 4,6-dehydratase [EC:4.2.1.76]
K12451	-3.04202	0.00812721	0.0121343	3,5-epimerase/4-reductase [EC:5.1.3.- 1.1.1.-]
K12452	0.867594	7.19608e-29	1.36992e-27	CDP-4-dehydro-6-deoxyglucose reductase, E1 [EC:1.17.1.1]
K12454	-0.438373	3.95159e-10	1.11683e-09	CDP-paratose 2-epimerase [EC:5.1.3.10]
K13010	0.643381	5.84982e-08	1.373e-07	perosamine synthetase [EC:2.6.1.102]
K13015	-0.272998	6.81043e-09	1.73058e-08	UDP-N-acetyl-D-glucosamine dehydrogenase [EC:1.1.1.136]
K13016	2.89687	2.58109e-25	3.34794e-24	UDP-N-acetyl-2-amino-2-deoxyglucuronate dehydrogenase [EC:1.1.1.335]
K13018	1.75287	8.35315e-34	2.62284e-32	UDP-2-acetamido-3-amino-2,3-dideoxy-glucuronate N-acetyltransferase [EC:2.3.1.201]
K13019	2.14537	1.93056e-25	2.52641e-24	UDP-GlcNAc3NAcA epimerase [EC:5.1.3.23]
K13020	2.1352	6.52612e-13	2.38765e-12	UDP-N-acetyl-2-amino-2-deoxyglucuronate dehydrogenase [EC:1.1.1.335]
K15855	-1.04113	7.1508e-16	3.53049e-15	exo-1,4-beta-D-glucosaminidase [EC:3.2.1.165]
K15894	0.769335	4.5351e-05	8.44611e-05	UDP-N-acetylglucosamine 4,6-dehydratase [EC:4.2.1.115]
K15898	1.42117	4.58714e-06	9.23435e-06	pseudaminic acid synthase [EC:2.5.1.97]
K15920	-3.11926	2.27539e-19	1.59743e-18	xylan 1,4-beta-xylosidase [EC:3.2.1.37]
K15921	4.71985	1.20712e-10	3.59726e-10	arabinoxylan arabinofuranohydrolase [EC:3.2.1.55]
K18430	1.1557	0.00039977	0.000685063	N,N'-diacetyllegionaminate synthase [EC:2.5.1.101]
K18431	2.96664	0.000352142	0.000606575	CMP-N,N'-diacetyllegionaminic acid synthase [EC:2.7.7.82]
K18675	3.52877	7.33818e-19	4.83222e-18	N,N'-diacetylchitobiose phosphorylase [EC:2.4.1.280]
K18676	1.83744	1.67853e-08	4.13272e-08	glucosamine kinase [EC:2.7.1.8]
K20547	1.29271	0.000643814	0.00108008	basic endochitinase B [EC:3.2.1.14]
K20844	-3.84687	7.4521e-68	2.64652e-65	non-reducing end alpha-L-arabinofuranosidase [EC:3.2.1.55]
K00027	0.581048	0.0220496	0.0313009	malate dehydrogenase (oxaloacetate-decarboxylating) [EC:1.1.1.38]
K00029	1.12031	2.32941e-17	1.33355e-16	malate dehydrogenase (oxaloacetate-decarboxylating)(NADP+) [EC:1.1.1.40]
K00101	0.586201	4.45159e-05	8.3026e-05	L-lactate dehydrogenase (cytochrome) [EC:1.1.2.3]
K00132	0.67687	4.06377e-05	7.59854e-05	acetaldehyde dehydrogenase (acetylating) [EC:1.2.1.10]
K00156	-1.40595	6.76186e-13	2.47127e-12	pyruvate dehydrogenase (quinone) [EC:1.2.5.1]
K00158	1.34177	0.000815066	0.00135568	pyruvate oxidase [EC:1.2.3.3]
K00467	-4.01644	4.79342e-19	3.24146e-18	lactate 2-monooxygenase [EC:1.13.12.4]
K00625	1.7867	3.30382e-21	2.77537e-20	phosphate acetyltransferase [EC:2.3.1.8]
K00626	0.425824	0.00161836	0.00261409	acetyl-CoA C-acetyltransferase [EC:2.3.1.9]
K00656	2.12998	6.22081e-13	2.27757e-12	formate C-acetyltransferase [EC:2.3.1.54]
K00925	0.771134	9.25645e-08	2.13797e-07	acetate kinase [EC:2.7.2.1]
K01006	1.03644	1.44275e-09	3.8918e-09	pyruvate, orthophosphate dikinase [EC:2.7.9.1]
K01007	1.28998	6.26445e-21	5.10828e-20	pyruvate, water dikinase [EC:2.7.9.2]
K01026	0.868765	0.00167414	0.00270039	propionate CoA-transferase [EC:2.8.3.1]
K01067	-0.418237	5.32143e-13	1.96014e-12	acetyl-CoA hydrolase [EC:3.1.2.1]
K01069	1.12445	4.03063e-08	9.5803e-08	hydroxyacylglutathione hydrolase [EC:3.1.2.6]
K01512	0.720604	1.97945e-09	5.26508e-09	acylphosphatase [EC:3.6.1.7]
K01571	1.46455	2.88437e-23	2.99457e-22	oxaloacetate decarboxylase, alpha subunit [EC:4.1.1.3]
K01572	5.88214	2.80478e-26	3.98434e-25	oxaloacetate decarboxylase, beta subunit [EC:4.1.1.3]
K01595	-0.195347	0.0246455	0.0347419	phosphoenolpyruvate carboxylase [EC:4.1.1.31]
K01649	0.74165	5.87938e-12	1.99512e-11	2-isopropylmalate synthase [EC:2.3.3.13]
K01655	-2.20598	3.82933e-07	8.39469e-07	homocitrate synthase [EC:2.3.3.14]
K01759	0.507282	0.0141364	0.0205347	lactoylglutathione lyase [EC:4.4.1.5]
K01961	0.369971	3.68942e-08	8.80587e-08	acetyl-CoA carboxylase, biotin carboxylase subunit [EC:6.4.1.2 6.3.4.14]
K01962	0.795499	4.72842e-15	2.16051e-14	acetyl-CoA carboxylase carboxyl transferase subunit alpha [EC:6.4.1.2]
K01963	0.968922	8.40712e-19	5.48943e-18	acetyl-CoA carboxylase carboxyl transferase subunit beta [EC:6.4.1.2]
K02160	0.503522	0.00167909	0.0027071	acetyl-CoA carboxylase biotin carboxyl carrier protein
K02594	2.78601	1.16872e-10	3.49092e-10	homocitrate synthase NifV [EC:2.3.3.14]
K03777	1.20683	7.62016e-08	1.77156e-07	D-lactate dehydrogenase (quinone) [EC:1.1.5.12]
K03778	1.12986	5.42649e-09	1.38816e-08	D-lactate dehydrogenase [EC:1.1.1.28]
K04073	-0.685219	2.05709e-16	1.07217e-15	acetaldehyde dehydrogenase [EC:1.2.1.10]
K07248	2.33945	6.43103e-08	1.50564e-07	lactaldehyde dehydrogenase / glycolaldehyde dehydrogenase [EC:1.2.1.22 1.2.1.21]
K10977	3.05137	5.13049e-09	1.31604e-08	methanogen homocitrate synthase [EC:2.3.3.14 2.3.3.-]
K11262	-4.16226	5.51643e-27	8.44186e-26	acetyl-CoA carboxylase / biotin carboxylase 1 [EC:6.4.1.2 6.3.4.14]
K11263	0.592305	0.00894102	0.0132915	acetyl-CoA/propionyl-CoA carboxylase, biotin carboxylase, biotin carboxyl carrier protein [EC:6.4.1.2 6.4.1.3 6.3.4.14]
K13788	-0.529049	0.00773335	0.0115815	phosphate acetyltransferase [EC:2.3.1.8]
K18472	0.701803	8.11785e-05	0.000147792	acetyl-CoA/propionyl-CoA carboxylase carboxyl transferase subunit [EC:6.4.1.2 6.4.1.3]
K00015	0.375802	2.05399e-10	5.97573e-10	glyoxylate reductase [EC:1.1.1.26]
K00023	0.652366	1.85323e-08	4.54222e-08	acetoacetyl-CoA reductase [EC:1.1.1.36]
K00042	1.26525	1.01667e-11	3.38092e-11	2-hydroxy-3-oxopropionate reductase [EC:1.1.1.60]
K00048	3.91973	8.5715e-11	2.58879e-10	lactaldehyde reductase [EC:1.1.1.77]
K00104	0.531693	2.76147e-05	5.22513e-05	glycolate oxidase [EC:1.1.3.15]
K00122	0.36724	0.00860707	0.0128154	formate dehydrogenase [EC:1.17.1.9]
K00123	0.939915	8.89362e-18	5.32222e-17	formate dehydrogenase major subunit [EC:1.17.1.9]
K00124	1.15115	9.74318e-18	5.79694e-17	formate dehydrogenase iron-sulfur subunit
K00125	10.6233	3.80859e-08	9.08189e-08	formate dehydrogenase, beta subunit [EC:1.17.1.9]
K00126	1.49672	1.27169e-05	2.46604e-05	formate dehydrogenase subunit delta [EC:1.17.1.9]
K00127	1.70734	1.70481e-18	1.07783e-17	formate dehydrogenase subunit gamma
K00281	0.994287	3.10077e-38	1.49615e-36	glycine dehydrogenase [EC:1.4.4.2]
K00282	0.3996	0.0109298	0.016058	glycine dehydrogenase subunit 1 [EC:1.4.4.2]
K00283	0.661218	0.000476657	0.000810081	glycine dehydrogenase subunit 2 [EC:1.4.4.2]
K00284	1.38487	5.88614e-12	1.99675e-11	glutamate synthase (ferredoxin) [EC:1.4.7.1]
K00600	0.952359	1.45788e-23	1.56241e-22	glycine hydroxymethyltransferase [EC:2.1.2.1]
K00605	0.56482	1.80074e-06	3.73456e-06	aminomethyltransferase [EC:2.1.2.10]
K00865	1.13971	1.84826e-06	3.82926e-06	glycerate 2-kinase [EC:2.7.1.165]
K01091	1.27834	2.10192e-05	4.01124e-05	phosphoglycolate phosphatase [EC:3.1.3.18]
K01455	-0.914899	7.82352e-07	1.67341e-06	formamidase [EC:3.5.1.49]
K01569	-4.86686	1.17275e-09	3.18769e-09	oxalate decarboxylase [EC:4.1.1.2]
K01577	2.30953	3.78267e-32	1.01452e-30	oxalyl-CoA decarboxylase [EC:4.1.1.8]
K01602	0.142699	0.0280437	0.0392101	ribulose-bisphosphate carboxylase small chain [EC:4.1.1.39]
K01608	2.18828	8.84712e-10	2.42718e-09	tartronate-semialdehyde synthase [EC:4.1.1.47]
K01637	-1.52364	6.35142e-14	2.56523e-13	isocitrate lyase [EC:4.1.3.1]
K01816	0.0529201	0.0313322	0.0434951	hydroxypyruvate isomerase [EC:5.3.1.22]
K01847	0.67194	0.00471979	0.00724429	methylmalonyl-CoA mutase [EC:5.4.99.2]
K01848	0.636201	0.00158131	0.00255546	methylmalonyl-CoA mutase, N-terminal domain [EC:5.4.99.2]
K01849	0.99476	4.41772e-07	9.63331e-07	methylmalonyl-CoA mutase, C-terminal domain [EC:5.4.99.2]
K01965	1.37825	4.98291e-17	2.7576e-16	propionyl-CoA carboxylase alpha chain [EC:6.4.1.3]
K01966	0.81275	3.28762e-07	7.25814e-07	propionyl-CoA carboxylase beta chain [EC:6.4.1.3]
K02437	0.750164	2.16154e-13	8.30349e-13	glycine cleavage system H protein
K03418	-3.40431	7.33608e-33	2.06998e-31	N,N-dimethylformamidase [EC:3.5.1.56]
K03779	2.65513	5.21022e-15	2.36596e-14	L(+)-tartrate dehydratase alpha subunit [EC:4.2.1.32]
K03780	2.42427	1.21923e-12	4.37979e-12	L(+)-tartrate dehydratase beta subunit [EC:4.2.1.32]
K03781	0.403911	1.00127e-11	3.33185e-11	catalase [EC:1.11.1.6]
K04835	1.01029	0.000562121	0.000949219	methylaspartate ammonia-lyase [EC:4.3.1.2]
K05606	0.755599	0.000300037	0.000519255	methylmalonyl-CoA/ethylmalonyl-CoA epimerase [EC:5.1.99.1]
K07130	0.696771	5.23163e-06	1.04908e-05	arylformamidase [EC:3.5.1.9]
K07246	0.754663	9.6194e-07	2.04058e-06	tartrate dehydrogenase/decarboxylase / D-malate dehydrogenase [EC:1.1.1.93 4.1.1.73 1.1.1.83]
K08691	0.185843	0.00521281	0.00796776	malyl-CoA/(S)-citramalyl-CoA lyase [EC:4.1.3.24 4.1.3.25]
K11472	0.752615	4.37195e-06	8.81494e-06	glycolate oxidase FAD binding subunit
K11473	0.387882	0.0320665	0.0444366	glycolate oxidase iron-sulfur subunit
K11517	-1.96367	5.61777e-11	1.724e-10	(S)-2-hydroxy-acid oxidase [EC:1.1.3.15]
K14446	0.121053	2.75511e-07	6.12054e-07	crotonyl-CoA carboxylase/reductase [EC:1.3.1.85]
K14447	0.951968	2.82164e-05	5.33604e-05	ethylmalonyl-CoA mutase [EC:5.4.99.63]
K14448	1.27834	1.07909e-12	3.89402e-12	(2S)-methylsuccinyl-CoA dehydrogenase [EC:1.3.8.12]
K14449	0.979205	1.98568e-05	3.79628e-05	2-methylfumaryl-CoA hydratase [EC:4.2.1.148]
K15893	4.53915	9.06285e-13	3.28656e-12	hydroxypyruvate reductase 1
K15918	-1.10971	2.05751e-06	4.24995e-06	D-glycerate 3-kinase [EC:2.7.1.31]
K15919	0.50924	0.0107241	0.0157647	hydroxypyruvate reductase 2
K17865	0.661829	0.00434934	0.00670668	3-hydroxybutyryl-CoA dehydratase [EC:4.2.1.55]
K18121	-1.59774	0.000607489	0.00102097	glyoxylate/succinic semialdehyde reductase [EC:1.1.1.79 1.1.1.-]
K18123	2.67037	5.32446e-09	1.3624e-08	4-hydroxy-2-oxoglutarate aldolase [EC:4.1.3.16]
K19312	0.673017	0.0035652	0.00555659	acetyl-CoA/propionyl-CoA carboxylase carboxyl transferase subunit [EC:6.4.1.2 6.4.1.3]
K00005	1.25314	0.000502151	0.00085102	glycerol dehydrogenase [EC:1.1.1.6]
K00086	-0.0103774	1.83994e-07	4.15468e-07	1,3-propanediol dehydrogenase [EC:1.1.1.202]
K00140	0.65613	7.72935e-10	2.13074e-09	malonate-semialdehyde dehydrogenase (acetylating) / methylmalonate-semialdehyde dehydrogenase [EC:1.2.1.18 1.2.1.27]
K00166	0.625009	8.336e-07	1.77859e-06	2-oxoisovalerate dehydrogenase E1 component alpha subunit [EC:1.2.4.4]
K00167	0.238018	2.91151e-11	9.24913e-11	2-oxoisovalerate dehydrogenase E1 component beta subunit [EC:1.2.4.4]
K00249	0.670389	2.67748e-05	5.07086e-05	acyl-CoA dehydrogenase [EC:1.3.8.7]
K00822	0.558875	0.00151718	0.00245837	beta-alanine--pyruvate transaminase [EC:2.6.1.18]
K00823	0.24502	0.0211111	0.0300432	4-aminobutyrate aminotransferase [EC:2.6.1.19]
K01035	1.7593	5.17009e-05	9.58709e-05	acetate CoA/acetoacetate CoA-transferase beta subunit [EC:2.8.3.8 2.8.3.9]
K01574	-0.263951	5.75379e-12	1.95636e-11	acetoacetate decarboxylase [EC:4.1.1.4]
K01578	1.33262	1.32609e-14	5.76749e-14	malonyl-CoA decarboxylase [EC:4.1.1.9]
K01659	0.240104	1.44862e-05	2.79755e-05	2-methylcitrate synthase [EC:2.3.3.5]
K01699	1.02713	1.75789e-07	3.97378e-07	propanediol dehydratase large subunit [EC:4.2.1.28]
K01734	1.10385	5.52455e-06	1.10588e-05	methylglyoxal synthase [EC:4.2.3.3]
K01782	0.761343	3.36365e-10	9.56968e-10	3-hydroxyacyl-CoA dehydrogenase / enoyl-CoA hydratase / 3-hydroxybutyryl-CoA epimerase [EC:1.1.1.35 4.2.1.17 5.1.2.3]
K01825	-1.03486	0.00104147	0.00171453	3-hydroxyacyl-CoA dehydrogenase / enoyl-CoA hydratase / 3-hydroxybutyryl-CoA epimerase / enoyl-CoA isomerase [EC:1.1.1.35 4.2.1.17 5.1.2.3 5.3.3.8]
K01908	1.23191	1.35528e-17	7.94877e-17	propionyl-CoA synthetase [EC:6.2.1.17]
K03416	2.85647	1.21842e-08	3.03544e-08	methylmalonyl-CoA carboxyltransferase 5S subunit [EC:2.1.3.1]
K03417	0.415966	4.9564e-09	1.27487e-08	methylisocitrate lyase [EC:4.1.3.30]
K05605	-2.3176	1.4841e-11	4.8446e-11	3-hydroxyisobutyryl-CoA hydrolase [EC:3.1.2.4]
K07250	0.763349	0.000974136	0.00160934	4-aminobutyrate aminotransferase / (S)-3-amino-2-methylpropionate transaminase [EC:2.6.1.19 2.6.1.22]
K07511	-1.63243	2.57156e-05	4.87655e-05	enoyl-CoA hydratase [EC:4.2.1.17]
K07514	-2.43976	6.23257e-08	1.46051e-07	enoyl-CoA hydratase / 3-hydroxyacyl-CoA dehydrogenase / 3,2-trans-enoyl-CoA isomerase [EC:4.2.1.17 1.1.1.35 5.3.3.8]
K07515	0.208254	0.00103809	0.00170952	enoyl-CoA hydratase / long-chain 3-hydroxyacyl-CoA dehydrogenase [EC:4.2.1.17 1.1.1.211]
K08325	4.0187	2.93103e-15	1.36345e-14	NADP-dependent alcohol dehydrogenase [EC:1.1.-.-]
K09699	0.686171	6.99401e-08	1.63077e-07	2-oxoisovalerate dehydrogenase E2 component (dihydrolipoyl transacylase) [EC:2.3.1.168]
K09788	-2.44888	3.54755e-05	6.66477e-05	2-methylaconitate isomerase [EC:5.3.3.-]
K11264	-1.02578	2.88882e-07	6.40377e-07	methylmalonyl-CoA decarboxylase [EC:4.1.1.41]
K13524	-2.77178	3.81248e-10	1.0793e-09	4-aminobutyrate aminotransferase / (S)-3-amino-2-methylpropionate transaminase [EC:2.6.1.19 2.6.1.22]
K13919	3.88213	9.89764e-09	2.48321e-08	propanediol dehydratase medium subunit [EC:4.2.1.28]
K13920	1.19212	0.00038751	0.000665272	propanediol dehydratase small subunit [EC:4.2.1.28]
K13922	2.93812	4.77328e-16	2.39105e-15	propionaldehyde dehydrogenase [EC:1.2.1.87]
K17489	2.30719	1.56079e-07	3.54221e-07	methylmalonyl-CoA carboxyltransferase 12S subunit [EC:2.1.3.1]
K17490	3.81053	9.16678e-10	2.5102e-09	methylmalonyl-CoA carboxyltransferase 1.3S subunit [EC:2.1.3.1]
K18223	-1.54417	9.22725e-10	2.52609e-09	propane 2-monooxygenase large subunit [EC:1.14.13.227]
K18224	-1.55879	1.32575e-11	4.3539e-11	propane 2-monooxygenase small subunit [EC:1.14.13.227]
K18225	-1.41919	8.40575e-11	2.54321e-10	propane monooxygenase reductase component [EC:1.18.1.-]
K18226	-1.61856	1.19267e-10	3.55624e-10	propane monooxygenase coupling protein
K18369	0.757467	4.5837e-05	8.53353e-05	alcohol dehydrogenase [EC:1.1.1.-]
K18371	-3.92824	7.05224e-05	0.000129145	acetone monooxygenase (methyl acetate-forming) [EC:1.14.13.226]
K18372	-3.39139	5.62731e-07	1.21756e-06	methyl acetate hydrolase [EC:3.1.1.-]
K18382	0.721386	0.000257399	0.000448554	NAD+-dependent secondary alcohol dehydrogenase Adh1 [EC:1.1.1.-]
K19745	1.4084	1.21704e-10	3.62474e-10	acrylyl-CoA reductase (NADPH) [EC:1.3.1.-]
K20143	4.21645	0.0182091	0.026101	acrylyl-CoA reductase (NADH) [EC:1.3.1.95]
K20455	-2.64861	0.000311897	0.000539054	2-methylcitrate dehydratase (2-methyl-trans-aconitate forming) [EC:4.2.1.117]
K00004	-0.39473	0.00365873	0.00568945	(R,R)-butanediol dehydrogenase / meso-butanediol dehydrogenase / diacetyl reductase [EC:1.1.1.4 1.1.1.- 1.1.1.303]
K00074	1.15718	7.53204e-13	2.7469e-12	3-hydroxybutyryl-CoA dehydrogenase [EC:1.1.1.157]
K00100	4.00506	4.45934e-05	8.31554e-05	butanol dehydrogenase [EC:1.1.1.-]
K00109	1.08076	0.00547602	0.00835024	2-hydroxyglutarate dehydrogenase [EC:1.1.99.2]
K00135	0.396456	0.0150701	0.0218263	succinate-semialdehyde dehydrogenase / glutarate-semialdehyde dehydrogenase [EC:1.2.1.16 1.2.1.79 1.2.1.20]
K00248	0.00462575	4.05131e-09	1.04783e-08	butyryl-CoA dehydrogenase [EC:1.3.8.1]
K00634	2.22553	3.41406e-13	1.28514e-12	phosphate butyryltransferase [EC:2.3.1.19]
K00929	5.62026	2.72786e-13	1.03669e-12	butyrate kinase [EC:2.7.2.7]
K01027	-1.07086	0.000240455	0.000420163	3-oxoacid CoA-transferase [EC:2.8.3.5]
K01028	1.35443	9.6883e-16	4.70216e-15	3-oxoacid CoA-transferase subunit A [EC:2.8.3.5]
K01029	1.20982	4.16806e-14	1.71651e-13	3-oxoacid CoA-transferase subunit B [EC:2.8.3.5]
K01039	0.360693	1.80076e-05	3.45492e-05	glutaconate CoA-transferase, subunit A [EC:2.8.3.12]
K01040	0.48915	2.71586e-06	5.55413e-06	glutaconate CoA-transferase, subunit B [EC:2.8.3.12]
K01580	0.402152	0.00649808	0.00982727	glutamate decarboxylase [EC:4.1.1.15]
K01615	7.64193	6.99029e-43	4.58554e-41	glutaconyl-CoA decarboxylase [EC:4.1.1.70]
K01640	0.89822	1.21529e-07	2.77831e-07	hydroxymethylglutaryl-CoA lyase [EC:4.1.3.4]
K01652	0.627526	8.52171e-12	2.84767e-11	acetolactate synthase I/II/III large subunit [EC:2.2.1.6]
K01653	0.709377	2.38613e-08	5.7973e-08	acetolactate synthase I/III small subunit [EC:2.2.1.6]
K01715	0.737339	1.76624e-16	9.28558e-16	enoyl-CoA hydratase [EC:4.2.1.17]
K01799	-0.748852	0.00913914	0.0135606	maleate isomerase [EC:5.2.1.1]
K01896	-0.245127	1.08696e-07	2.49544e-07	medium-chain acyl-CoA synthetase [EC:6.2.1.2]
K01907	-0.753691	1.46448e-13	5.71529e-13	acetoacetyl-CoA synthetase [EC:6.2.1.16]
K03821	-0.350007	0.00154227	0.0024959	polyhydroxyalkanoate synthase [EC:2.3.1.-]
K05973	1.25009	1.41633e-09	3.82454e-09	poly(3-hydroxybutyrate) depolymerase [EC:3.1.1.75]
K07516	0.518988	0.00444562	0.00684693	3-hydroxyacyl-CoA dehydrogenase [EC:1.1.1.35]
K08324	-2.28846	1.99319e-13	7.68989e-13	succinate-semialdehyde dehydrogenase [EC:1.2.1.16 1.2.1.24]
K14534	1.83071	3.39618e-07	7.48176e-07	4-hydroxybutyryl-CoA dehydratase / vinylacetyl-CoA-Delta-isomerase [EC:4.2.1.120 5.3.3.3]
K16871	-0.696343	1.28169e-08	3.18613e-08	4-aminobutyrate---pyruvate transaminase [EC:2.6.1.96]
K17829	1.50445	2.9596e-06	6.03702e-06	crotonyl-CoA reductase [EC:1.3.1.86]
K18009	-2.11232	2.26097e-35	8.34616e-34	meso-butanediol dehydrogenase / (S,S)-butanediol dehydrogenase / diacetyl reductase [EC:1.1.1.- 1.1.1.76 1.1.1.304]
K18119	1.44271	0.00709089	0.0106596	succinate-semialdehyde dehydrogenase [EC:1.2.1.76]
K18120	6.11777	4.3705e-08	1.03618e-07	4-hydroxybutyrate dehydrogenase [EC:1.1.1.61]
K18122	2.88855	7.77893e-23	7.72567e-22	4-hydroxybutyrate CoA-transferase [EC:2.8.3.-]
K00052	0.815691	1.12436e-30	2.61394e-29	3-isopropylmalate dehydrogenase [EC:1.1.1.85]
K01703	0.867293	4.60618e-36	1.81759e-34	3-isopropylmalate/(R)-2-methylmalate dehydratase large subunit [EC:4.2.1.33 4.2.1.35]
K01704	0.840069	6.3058e-27	9.59283e-26	3-isopropylmalate/(R)-2-methylmalate dehydratase small subunit [EC:4.2.1.33 4.2.1.35]
K09011	4.49183	2.05064e-13	7.90621e-13	(R)-citramalate synthase [EC:2.3.1.182]
K17724	-3.76028	5.239e-14	2.1352e-13	aconitate decarboxylase [EC:4.1.1.6]
K18288	-2.27869	2.57754e-10	7.44004e-10	itaconate CoA-transferase [EC:2.8.3.-]
K18289	1.1057	1.04074e-06	2.20229e-06	itaconate CoA-transferase [EC:2.8.3.- 2.8.3.22]
K18290	-1.79809	2.89236e-21	2.44568e-20	itaconyl-CoA hydratase [EC:4.2.1.56]
K18291	3.07505	6.50052e-07	1.39739e-06	itaconyl-CoA hydratase / mesaconyl-C4 CoA hydratase [EC:4.2.1.56 4.2.1.-]
K18292	-1.55436	1.71038e-12	6.06584e-12	(S)-citramalyl-CoA lyase [EC:4.1.3.25]
K00888	-3.70561	8.50297e-20	6.22403e-19	phosphatidylinositol 4-kinase A [EC:2.7.1.67]
K00889	-3.34651	2.98105e-13	1.12854e-12	1-phosphatidylinositol-4-phosphate 5-kinase [EC:2.7.1.68]
K00914	-3.49986	8.74032e-24	9.63775e-23	phosphatidylinositol 3-kinase [EC:2.7.1.137]
K00915	-3.56029	2.28289e-08	5.55434e-08	inositol-polyphosphate multikinase [EC:2.7.1.140 2.7.1.151]
K00921	-3.54621	1.21693e-19	8.75832e-19	1-phosphatidylinositol-3-phosphate 5-kinase [EC:2.7.1.150]
K00922	-3.81383	0.00226001	0.00359973	phosphatidylinositol-4,5-bisphosphate 3-kinase catalytic subunit alpha/beta/delta [EC:2.7.1.153]
K00999	-3.6133	8.68996e-08	2.013e-07	CDP-diacylglycerol--inositol 3-phosphatidyltransferase [EC:2.7.8.11]
K01083	-3.87904	4.36106e-05	8.1426e-05	3-phytase [EC:3.1.3.8]
K01092	0.547347	0.00113275	0.00185768	myo-inositol-1(or 4)-monophosphatase [EC:3.1.3.25]
K01093	-1.49645	0.000686074	0.00114762	4-phytase / acid phosphatase [EC:3.1.3.26 3.1.3.2]
K01099	-4.2292	7.80702e-18	4.69105e-17	inositol polyphosphate 5-phosphatase INPP5B/F [EC:3.1.3.36]
K01114	-0.552849	0.000655228	0.00109834	phospholipase C [EC:3.1.4.3]
K01771	-4.14181	7.05291e-16	3.48718e-15	1-phosphatidylinositol phosphodiesterase [EC:4.6.1.13]
K03335	0.392994	0.031691	0.0439517	inosose dehydratase [EC:4.2.1.44]
K03336	0.620763	0.00211658	0.00338069	3D-(3,5/4)-trihydroxycyclohexane-1,2-dione acylhydrolase (decyclizing) [EC:3.7.1.22]
K03337	1.18985	0.00017624	0.000312409	5-deoxy-glucuronate isomerase [EC:5.3.1.30]
K03338	0.573665	0.025669	0.0361007	5-dehydro-2-deoxygluconokinase [EC:2.7.1.92]
K05857	-3.63204	2.28479e-10	6.61729e-10	phosphatidylinositol phospholipase C, delta [EC:3.1.4.11]
K05858	-5.40891	0.00264698	0.00417669	phosphatidylinositol phospholipase C, beta [EC:3.1.4.11]
K13711	-3.58533	1.51437e-09	4.07644e-09	phosphatidylinositol 4-kinase type 2 [EC:2.7.1.67]
K16043	1.06804	0.00633913	0.00960381	scyllo-inositol 2-dehydrogenase (NAD+) [EC:1.1.1.370]
K18081	-2.92122	0.00845886	0.0126075	myotubularin-related protein 1/2 [EC:3.1.3.64 3.1.3.95]
K19786	-2.92308	2.05813e-10	5.98439e-10	inositol-pentakisphosphate 2-kinase [EC:2.7.1.158]
K19801	-4.45986	2.15862e-13	8.29848e-13	phosphatidylinositol 4-kinase B [EC:2.7.1.67]
K20279	-3.83699	1.69693e-24	2.03454e-23	synaptojanin [EC:3.1.3.36]
K00330	0.865684	2.52585e-13	9.63114e-13	NADH-quinone oxidoreductase subunit A [EC:1.6.5.3]
K00331	0.799976	1.96342e-08	4.80201e-08	NADH-quinone oxidoreductase subunit B [EC:1.6.5.3]
K00332	0.903286	1.74932e-08	4.29777e-08	NADH-quinone oxidoreductase subunit C [EC:1.6.5.3]
K00333	0.782135	5.99749e-08	1.40638e-07	NADH-quinone oxidoreductase subunit D [EC:1.6.5.3]
K00334	0.8894	1.86834e-21	1.6035e-20	NADH-quinone oxidoreductase subunit E [EC:1.6.5.3]
K00335	1.18461	4.86944e-39	2.53284e-37	NADH-quinone oxidoreductase subunit F [EC:1.6.5.3]
K00336	0.639127	3.54322e-09	9.20576e-09	NADH-quinone oxidoreductase subunit G [EC:1.6.5.3]
K00337	0.761561	5.13777e-09	1.31758e-08	NADH-quinone oxidoreductase subunit H [EC:1.6.5.3]
K00338	0.551465	8.23761e-06	1.62092e-05	NADH-quinone oxidoreductase subunit I [EC:1.6.5.3]
K00339	0.856589	1.91469e-12	6.76422e-12	NADH-quinone oxidoreductase subunit J [EC:1.6.5.3]
K00340	0.747346	1.97161e-09	5.24784e-09	NADH-quinone oxidoreductase subunit K [EC:1.6.5.3]
K00341	0.662794	2.87914e-14	1.20391e-13	NADH-quinone oxidoreductase subunit L [EC:1.6.5.3]
K00342	0.566615	1.67253e-09	4.48345e-09	NADH-quinone oxidoreductase subunit M [EC:1.6.5.3]
K00343	0.777894	2.61413e-19	1.829e-18	NADH-quinone oxidoreductase subunit N [EC:1.6.5.3]
K00356	0.970785	6.9881e-12	2.35044e-11	NADH dehydrogenase [EC:1.6.99.3]
K00404	2.40195	3.8081e-15	1.75715e-14	cytochrome c oxidase cbb3-type subunit I [EC:1.9.3.1]
K00405	2.04998	2.80984e-09	7.37476e-09	cytochrome c oxidase cbb3-type subunit II
K00406	1.57535	4.08744e-05	7.64003e-05	cytochrome c oxidase cbb3-type subunit III
K00407	3.29374	1.50636e-05	2.90362e-05	cytochrome c oxidase cbb3-type subunit IV
K00410	1.41771	2.09015e-08	5.10105e-08	ubiquinol-cytochrome c reductase cytochrome b/c1 subunit
K00411	0.915608	0.00997807	0.0147417	ubiquinol-cytochrome c reductase iron-sulfur subunit [EC:1.10.2.2]
K00412	-0.944894	1.40876e-08	3.48822e-08	ubiquinol-cytochrome c reductase cytochrome b subunit
K00413	0.984958	0.00356328	0.00555444	ubiquinol-cytochrome c reductase cytochrome c1 subunit
K00415	-3.21598	1.24925e-14	5.45402e-14	ubiquinol-cytochrome c reductase core subunit 2
K00416	-3.64438	0.000177975	0.000315268	ubiquinol-cytochrome c reductase subunit 6
K00417	-4.25008	1.31536e-09	3.56122e-09	ubiquinol-cytochrome c reductase subunit 7
K00418	-5.59419	1.62805e-06	3.38665e-06	ubiquinol-cytochrome c reductase subunit 8
K00425	0.883779	1.47886e-14	6.40485e-14	cytochrome d ubiquinol oxidase subunit I [EC:1.10.3.14]
K00426	1.00906	2.38621e-14	1.00775e-13	cytochrome d ubiquinol oxidase subunit II [EC:1.10.3.14]
K00937	0.623606	4.98365e-13	1.84429e-12	polyphosphate kinase [EC:2.7.4.1]
K01507	0.571327	1.07661e-08	2.69257e-08	inorganic pyrophosphatase [EC:3.6.1.1]
K01549	-4.84087	0.000100468	0.00018169	F-type H+-transporting ATP synthase subunit e
K02108	0.918052	5.63019e-06	1.12615e-05	F-type H+-transporting ATPase subunit a
K02109	1.19004	2.38182e-07	5.32689e-07	F-type H+-transporting ATPase subunit b
K02110	1.08529	9.60006e-08	2.21485e-07	F-type H+-transporting ATPase subunit c
K02111	1.09804	7.94775e-25	9.81461e-24	F-type H+-transporting ATPase subunit alpha [EC:3.6.3.14]
K02112	1.0573	7.20204e-27	1.0924e-25	F-type H+-transporting ATPase subunit beta [EC:3.6.3.14]
K02113	0.795467	5.06383e-08	1.19478e-07	F-type H+-transporting ATPase subunit delta
K02114	1.14231	8.54763e-11	2.58234e-10	F-type H+-transporting ATPase subunit epsilon
K02115	0.842364	9.52126e-07	2.02226e-06	F-type H+-transporting ATPase subunit gamma
K02117	5.45353	5.48968e-65	1.48785e-62	V/A-type H+/Na+-transporting ATPase subunit A [EC:3.6.3.14 3.6.3.15]
K02118	5.36956	2.74731e-54	3.9298e-52	V/A-type H+/Na+-transporting ATPase subunit B
K02119	6.36347	1.19241e-11	3.93358e-11	V/A-type H+/Na+-transporting ATPase subunit C
K02120	4.69418	9.7357e-14	3.8624e-13	V/A-type H+/Na+-transporting ATPase subunit D
K02121	2.93856	0.000203197	0.000357854	V/A-type H+/Na+-transporting ATPase subunit E
K02122	7.67554	7.83175e-10	2.15782e-09	V/A-type H+/Na+-transporting ATPase subunit F
K02123	5.04651	4.07938e-35	1.45375e-33	V/A-type H+/Na+-transporting ATPase subunit I
K02124	4.74289	1.85405e-45	1.44658e-43	V/A-type H+/Na+-transporting ATPase subunit K
K02125	-3.78223	1.51079e-13	5.8871e-13	F-type H+-transporting ATPase subunit 8
K02126	-4.06473	1.53264e-20	1.19945e-19	F-type H+-transporting ATPase subunit a
K02127	-3.6774	2.7059e-14	1.13423e-13	F-type H+-transporting ATPase subunit b
K02128	-3.94217	2.63818e-23	2.76405e-22	F-type H+-transporting ATPase subunit c
K02132	-1.26966	5.85368e-07	1.26362e-06	F-type H+-transporting ATPase subunit alpha
K02133	-0.901958	0.000244365	0.000426635	F-type H+-transporting ATPase subunit beta [EC:3.6.3.14]
K02134	-4.36475	6.16603e-10	1.71447e-09	F-type H+-transporting ATPase subunit delta
K02136	-3.90938	6.55944e-11	1.99869e-10	F-type H+-transporting ATPase subunit gamma
K02137	-3.40801	1.983e-10	5.78552e-10	F-type H+-transporting ATPase subunit O
K02138	-4.04369	2.83939e-11	9.02559e-11	F-type H+-transporting ATPase subunit d
K02139	-2.67084	0.00118987	0.00194639	F-type H+-transporting ATPase subunit f
K02140	-5.28127	1.38919e-08	3.4434e-08	F-type H+-transporting ATPase subunit g
K02141	-3.51464	7.8584e-07	1.68017e-06	F-type H+-transporting ATPase subunit h
K02143	-4.33634	0.0306761	0.0426475	F-type H+-transporting ATPase subunit k
K02144	-3.59577	4.34769e-09	1.12335e-08	V-type H+-transporting ATPase subunit H
K02145	-3.24798	5.46711e-18	3.33367e-17	V-type H+-transporting ATPase subunit A [EC:3.6.3.14]
K02146	-4.28224	9.44169e-16	4.59329e-15	V-type H+-transporting ATPase subunit d
K02147	-3.46979	8.65503e-27	1.28999e-25	V-type H+-transporting ATPase subunit B
K02148	-4.1475	7.34803e-22	6.58064e-21	V-type H+-transporting ATPase subunit C
K02149	-3.3983	2.46364e-12	8.60685e-12	V-type H+-transporting ATPase subunit D
K02150	-4.6117	2.20682e-17	1.26923e-16	V-type H+-transporting ATPase subunit E
K02151	-4.18915	3.40514e-11	1.0741e-10	V-type H+-transporting ATPase subunit F
K02152	-3.7473	0.00590942	0.00897789	V-type H+-transporting ATPase subunit G
K02154	-3.92163	3.72908e-19	2.56895e-18	V-type H+-transporting ATPase subunit a
K02155	-3.57762	2.253e-19	1.58387e-18	V-type H+-transporting ATPase 16kDa proteolipid subunit
K02256	-3.59705	2.64405e-23	2.76739e-22	cytochrome c oxidase subunit 1 [EC:1.9.3.1]
K02257	-3.86023	1.8081e-14	7.75255e-14	protoheme IX farnesyltransferase [EC:2.5.1.-]
K02259	0.571624	5.29671e-07	1.14771e-06	cytochrome c oxidase assembly protein subunit 15
K02260	-3.55834	5.66621e-09	1.44769e-08	cytochrome c oxidase assembly protein subunit 17
K02261	-3.94999	1.92795e-17	1.11676e-16	cytochrome c oxidase subunit 2
K02262	-3.63867	2.63239e-14	1.10432e-13	cytochrome c oxidase subunit 3
K02263	-2.94926	2.14641e-05	4.09292e-05	cytochrome c oxidase subunit 4
K02264	-2.9839	4.7368e-07	1.03094e-06	cytochrome c oxidase subunit 5a
K02265	-4.3235	1.26401e-11	4.16176e-11	cytochrome c oxidase subunit 5b
K02266	-3.47302	0.000135104	0.000241947	cytochrome c oxidase subunit 6a
K02267	-4.38206	1.08381e-06	2.2878e-06	cytochrome c oxidase subunit 6b
K02272	-3.21136	2.28282e-05	4.34579e-05	cytochrome c oxidase subunit 7c
K02276	-0.338495	0.00151565	0.00245628	cytochrome c oxidase subunit III [EC:1.9.3.1]
K02277	-1.61039	6.2542e-10	1.73758e-09	cytochrome c oxidase subunit IV [EC:1.9.3.1]
K02298	0.661167	0.0193921	0.0276965	cytochrome o ubiquinol oxidase subunit I [EC:1.10.3.10]
K02300	0.0832639	0.00462847	0.00711047	cytochrome o ubiquinol oxidase subunit IV
K02301	0.605237	6.14187e-05	0.000113108	protoheme IX farnesyltransferase [EC:2.5.1.-]
K02826	1.41528	0.00122122	0.0019964	cytochrome aa3-600 menaquinol oxidase subunit II [EC:1.10.3.12]
K02827	1.32175	0.000187627	0.00033151	cytochrome aa3-600 menaquinol oxidase subunit I [EC:1.10.3.12]
K03661	-3.61595	6.82026e-10	1.88975e-09	V-type H+-transporting ATPase 21kDa proteolipid subunit
K03878	-3.56607	2.25708e-13	8.65759e-13	NADH-ubiquinone oxidoreductase chain 1 [EC:1.6.5.3]
K03879	-3.66051	1.87242e-08	4.58706e-08	NADH-ubiquinone oxidoreductase chain 2 [EC:1.6.5.3]
K03880	-4.3288	7.50529e-31	1.78515e-29	NADH-ubiquinone oxidoreductase chain 3 [EC:1.6.5.3]
K03881	-3.68165	4.76042e-11	1.47451e-10	NADH-ubiquinone oxidoreductase chain 4 [EC:1.6.5.3]
K03882	-3.86523	2.73618e-18	1.70581e-17	NADH-ubiquinone oxidoreductase chain 4L [EC:1.6.5.3]
K03883	-3.56025	1.95522e-11	6.3224e-11	NADH-ubiquinone oxidoreductase chain 5 [EC:1.6.5.3]
K03884	-3.48152	2.2821e-06	4.69129e-06	NADH-ubiquinone oxidoreductase chain 6 [EC:1.6.5.3]
K03885	-0.431265	4.73605e-05	8.80444e-05	NADH dehydrogenase [EC:1.6.99.3]
K03886	-1.28368	0.000392774	0.000673523	menaquinol-cytochrome c reductase iron-sulfur subunit [EC:1.10.2.-]
K03887	0.541371	2.45783e-11	7.86368e-11	menaquinol-cytochrome c reductase cytochrome b subunit
K03888	-2.3977	1.04685e-26	1.5513e-25	menaquinol-cytochrome c reductase cytochrome b/c subunit
K03889	0.707538	0.00196308	0.00314624	ubiquinol-cytochrome c reductase cytochrome c subunit
K03890	1.46785	4.76667e-09	1.22822e-08	ubiquinol-cytochrome c reductase iron-sulfur subunit
K03891	0.852899	0.000152247	0.000271326	ubiquinol-cytochrome c reductase cytochrome b subunit
K03934	-3.39459	2.58408e-28	4.50313e-27	NADH dehydrogenase (ubiquinone) Fe-S protein 1 [EC:1.6.5.3 1.6.99.3]
K03935	-1.64738	2.89338e-11	9.19435e-11	NADH dehydrogenase (ubiquinone) Fe-S protein 2 [EC:1.6.5.3 1.6.99.3]
K03936	-2.38755	1.95163e-10	5.69561e-10	NADH dehydrogenase (ubiquinone) Fe-S protein 3 [EC:1.6.5.3 1.6.99.3]
K03937	-3.26523	7.00088e-11	2.12942e-10	NADH dehydrogenase (ubiquinone) Fe-S protein 4
K03938	-4.26919	3.13363e-09	8.19118e-09	NADH dehydrogenase (ubiquinone) Fe-S protein 5
K03939	-4.29578	2.75014e-11	8.76081e-11	NADH dehydrogenase (ubiquinone) Fe-S protein 6
K03940	-1.96793	4.0509e-11	1.26578e-10	NADH dehydrogenase (ubiquinone) Fe-S protein 7 [EC:1.6.5.3 1.6.99.3]
K03942	-2.61357	1.69795e-14	7.30461e-14	NADH dehydrogenase (ubiquinone) flavoprotein 1 [EC:1.6.5.3 1.6.99.3]
K03943	-1.74087	0.00115484	0.0018918	NADH dehydrogenase (ubiquinone) flavoprotein 2 [EC:1.6.5.3 1.6.99.3]
K03946	-2.99299	2.48779e-05	4.72203e-05	NADH dehydrogenase (ubiquinone) 1 alpha subcomplex subunit 2
K03949	-3.62299	1.21572e-07	2.77867e-07	NADH dehydrogenase (ubiquinone) 1 alpha subcomplex subunit 5
K03950	-5.09443	3.23713e-12	1.1214e-11	NADH dehydrogenase (ubiquinone) 1 alpha subcomplex subunit 6
K03952	-3.08114	1.26131e-10	3.75005e-10	NADH dehydrogenase (ubiquinone) 1 alpha subcomplex subunit 8
K03953	-3.51113	2.3119e-17	1.32426e-16	NADH dehydrogenase (ubiquinone) 1 alpha subcomplex subunit 9
K03955	-3.33596	1.78725e-06	3.70759e-06	NADH dehydrogenase (ubiquinone) 1 alpha/beta subcomplex 1
K03959	-6.79468	2.09331e-07	4.7072e-07	NADH dehydrogenase (ubiquinone) 1 beta subcomplex subunit 3
K03963	-5.09299	4.95854e-09	1.27511e-08	NADH dehydrogenase (ubiquinone) 1 beta subcomplex subunit 7
K03964	-4.42237	4.48807e-10	1.26085e-09	NADH dehydrogenase (ubiquinone) 1 beta subcomplex subunit 8
K03965	-4.21165	4.72351e-08	1.11679e-07	NADH dehydrogenase (ubiquinone) 1 beta subcomplex subunit 9
K05572	0.836407	0.00475546	0.00729469	NAD(P)H-quinone oxidoreductase subunit 1 [EC:1.6.5.3]
K05573	0.662675	8.93749e-05	0.000162112	NAD(P)H-quinone oxidoreductase subunit 2 [EC:1.6.5.3]
K05574	3.02656	8.94435e-06	1.75596e-05	NAD(P)H-quinone oxidoreductase subunit 3 [EC:1.6.5.3]
K05576	1.51629	0.000108599	0.000195844	NAD(P)H-quinone oxidoreductase subunit 4L [EC:1.6.5.3]
K05579	1.78055	0.000451923	0.000770334	NAD(P)H-quinone oxidoreductase subunit H [EC:1.6.5.3]
K05580	0.706421	0.00163936	0.00264677	NAD(P)H-quinone oxidoreductase subunit I [EC:1.6.5.3]
K05581	3.19752	0.00187295	0.00300553	NAD(P)H-quinone oxidoreductase subunit J [EC:1.6.5.3]
K05586	1.62019	3.02889e-05	5.71433e-05	bidirectional [NiFe] hydrogenase diaphorase subunit [EC:1.6.5.3]
K05587	1.93893	1.71772e-09	4.59619e-09	bidirectional [NiFe] hydrogenase diaphorase subunit [EC:1.6.5.3]
K05588	2.20997	1.65671e-09	4.44218e-09	bidirectional [NiFe] hydrogenase diaphorase subunit [EC:1.6.5.3]
K06019	2.78441	6.52363e-23	6.51036e-22	pyrophosphatase PpaX [EC:3.6.1.1]
K11725	-2.10986	0.00091681	0.00151878	phospholysine phosphohistidine inorganic pyrophosphate phosphatase [EC:3.6.1.1 3.1.3.-]
K13378	1.9508	4.78123e-20	3.58384e-19	NADH-quinone oxidoreductase subunit C/D [EC:1.6.5.3]
K13380	2.65232	9.196e-18	5.48723e-17	NADH-quinone oxidoreductase subunit B/C/D [EC:1.6.5.3]
K15408	-1.21279	2.89546e-05	5.47262e-05	cytochrome c oxidase subunit I+III [EC:1.9.3.1]
K15862	2.47958	5.66611e-07	1.22518e-06	cytochrome c oxidase cbb3-type subunit I/II [EC:1.9.3.1]
K15986	0.304668	0.00074967	0.00125156	manganese-dependent inorganic pyrophosphatase [EC:3.6.1.1]
K15987	0.727447	1.04017e-15	5.03452e-15	K(+)-stimulated pyrophosphate-energized sodium pump [EC:3.6.1.1]
K02635	1.63118	5.76293e-25	7.21171e-24	cytochrome b6
K02636	0.695195	1.8263e-06	3.78529e-06	cytochrome b6-f complex iron-sulfur subunit [EC:1.10.9.1]
K02639	1.46729	0.00834043	0.0124436	ferredoxin
K08906	4.75446	0.000376019	0.000646191	cytochrome c6
K02116	1.37247	0.000657781	0.00110226	ATP synthase protein I
K08926	-5.1162	0.000238346	0.00041669	light-harvesting complex 1 alpha chain
K08927	-6.25212	4.72693e-06	9.50833e-06	light-harvesting complex 1 beta chain
K08928	-4.44677	6.36103e-16	3.16179e-15	photosynthetic reaction center L subunit
K08929	-5.42727	8.73772e-22	7.72444e-21	photosynthetic reaction center M subunit
K08952	3.97026	0.0319106	0.0442504	chlorosome envelope protein I
K13991	-6.22506	7.39707e-22	6.6188e-21	photosynthetic reaction center H subunit
K13992	-5.89007	4.675e-12	1.60172e-11	photosynthetic reaction center cytochrome c subunit
K00814	-2.38402	4.87179e-10	1.36604e-09	alanine transaminase [EC:2.6.1.2]
K00855	0.592787	0.00197078	0.0031576	phosphoribulokinase [EC:2.7.1.19]
K14454	-2.50785	1.2994e-07	2.96401e-07	aspartate aminotransferase, cytoplasmic [EC:2.6.1.1]
K14455	-3.74448	2.24648e-24	2.63513e-23	aspartate aminotransferase, mitochondrial [EC:2.6.1.1]
K00194	6.99129	2.15468e-25	2.81612e-24	acetyl-CoA decarbonylase/synthase complex subunit delta [EC:2.1.1.245]
K00196	7.58423	1.6648e-42	1.04547e-40	anaerobic carbon-monoxide dehydrogenase iron sulfur subunit
K00197	6.87219	3.81157e-29	7.42067e-28	acetyl-CoA decarbonylase/synthase complex subunit gamma [EC:2.1.1.245]
K00198	8.10136	8.39432e-48	7.5836e-46	anaerobic carbon-monoxide dehydrogenase catalytic subunit [EC:1.2.7.4]
K00297	0.265139	0.0104979	0.0154631	methylenetetrahydrofolate reductase (NADPH) [EC:1.5.1.20]
K01491	1.13472	3.15355e-21	2.65781e-20	methylenetetrahydrofolate dehydrogenase (NADP+) / methenyltetrahydrofolate cyclohydrolase [EC:1.5.1.5 3.5.4.9]
K01938	1.43221	3.81646e-30	8.36292e-29	formate--tetrahydrofolate ligase [EC:6.3.4.3]
K05299	3.95026	1.19708e-36	4.99137e-35	formate dehydrogenase (NADP+) alpha subunit [EC:1.17.1.10]
K09709	0.807911	6.91979e-08	1.61457e-07	3-methylfumaryl-CoA hydratase [EC:4.2.1.153]
K14138	7.0052	2.93407e-33	8.75883e-32	acetyl-CoA synthase [EC:2.3.1.169]
K14465	1.70602	0.00360464	0.00560958	succinate semialdehyde reductase (NADPH) [EC:1.1.1.-]
K14469	-3.91063	0.0105631	0.0155524	acrylyl-CoA reductase (NADPH) / 3-hydroxypropionyl-CoA dehydratase / 3-hydroxypropionyl-CoA synthetase [EC:1.3.1.84 4.2.1.116 6.2.1.36]
K15016	1.69236	1.06602e-10	3.19528e-10	enoyl-CoA hydratase / 3-hydroxyacyl-CoA dehydrogenase [EC:4.2.1.17 1.1.1.35]
K15022	5.40921	3.62402e-44	2.57405e-42	formate dehydrogenase (NADP+) beta subunit [EC:1.17.1.10]
K15023	9.74655	8.11407e-22	7.20403e-21	5-methyltetrahydrofolate corrinoid/iron sulfur protein methyltransferase [EC:2.1.1.258]
K15052	0.090528	0.00151746	0.00245844	propionyl-CoA carboxylase [EC:6.4.1.3]
K15232	-2.37589	4.41693e-19	3.00264e-18	citryl-CoA synthetase large subunit [EC:6.2.1.18]
K15234	3.62483	0.0320526	0.0444234	citryl-CoA lyase [EC:4.1.3.34]
K18209	2.09383	1.20427e-05	2.33971e-05	fumarate reductase (CoM/CoB) subunit A [EC:1.3.4.1]
K18210	4.62929	0.0170693	0.0245732	fumarate reductase (CoM/CoB) subunit B [EC:1.3.4.1]
K18556	4.0333	0.00699735	0.0105236	NADH-dependent fumarate reductase subunit A [EC:1.3.1.6]
K18593	3.3262	1.82356e-07	4.1186e-07	4-hydroxybutyryl-CoA synthetase (ADP-forming) [EC:6.2.1.-]
K18594	3.32053	2.25831e-06	4.64609e-06	3-hydroxypropionyl-CoA synthetase (ADP-forming) [EC:6.2.1.-]
K00058	0.639375	1.63897e-14	7.06559e-14	D-3-phosphoglycerate dehydrogenase / 2-oxoglutarate reductase [EC:1.1.1.95 1.1.1.399]
K00148	-0.0833749	0.0319539	0.0443044	glutathione-independent formaldehyde dehydrogenase [EC:1.2.1.46]
K00192	5.46254	0.000429858	0.000734423	acetyl-CoA decarbonylase/synthase complex subunit alpha [EC:1.2.7.4]
K00193	7.21428	3.53268e-09	9.18139e-09	acetyl-CoA decarbonylase/synthase complex subunit beta [EC:2.3.1.-]
K00195	5.16204	0.0236699	0.0334444	acetyl-CoA decarbonylase/synthase complex subunit epsilon
K00200	1.21745	0.00112589	0.00184702	formylmethanofuran dehydrogenase subunit A [EC:1.2.7.12]
K00201	2.31029	9.83485e-08	2.2675e-07	formylmethanofuran dehydrogenase subunit B [EC:1.2.7.12]
K00202	3.84261	2.73999e-08	6.62111e-08	formylmethanofuran dehydrogenase subunit C [EC:1.2.7.12]
K00203	6.83288	2.47872e-07	5.52681e-07	formylmethanofuran dehydrogenase subunit D [EC:1.2.7.12]
K00205	7.35045	1.47532e-10	4.36116e-10	4Fe-4S ferredoxin
K00317	-0.50699	3.7525e-11	1.17611e-10	dimethylamine/trimethylamine dehydrogenase [EC:1.5.8.1 1.5.8.2]
K00319	9.31982	1.07965e-09	2.94318e-09	methylenetetrahydromethanopterin dehydrogenase [EC:1.5.98.1]
K00320	0.963168	4.49775e-05	8.38261e-05	5,10-methylenetetrahydromethanopterin reductase [EC:1.5.98.2]
K00399	7.6435	9.94272e-11	2.98543e-10	methyl-coenzyme M reductase alpha subunit [EC:2.8.4.1]
K00400	7.01861	3.20041e-13	1.20781e-12	methyl coenzyme M reductase system, component A2
K00401	9.93674	2.9938e-13	1.13274e-12	methyl-coenzyme M reductase beta subunit [EC:2.8.4.1]
K00402	7.43088	2.11927e-09	5.61523e-09	methyl-coenzyme M reductase gamma subunit [EC:2.8.4.1]
K00440	8.43736	1.12256e-12	4.04239e-12	coenzyme F420 hydrogenase subunit alpha [EC:1.12.98.1]
K00441	1.28698	0.00331919	0.00518651	coenzyme F420 hydrogenase subunit beta [EC:1.12.98.1]
K00442	6.40158	1.35586e-15	6.49791e-15	coenzyme F420 hydrogenase subunit delta
K00443	7.04318	3.58735e-07	7.88101e-07	coenzyme F420 hydrogenase subunit gamma [EC:1.12.98.1]
K00577	4.95632	1.9596e-12	6.90924e-12	tetrahydromethanopterin S-methyltransferase subunit A [EC:2.1.1.86]
K00578	5.92255	0.000451529	0.000769916	tetrahydromethanopterin S-methyltransferase subunit B [EC:2.1.1.86]
K00579	7.73514	1.23432e-08	3.07357e-08	tetrahydromethanopterin S-methyltransferase subunit C [EC:2.1.1.86]
K00580	7.42978	8.55595e-08	1.9824e-07	tetrahydromethanopterin S-methyltransferase subunit D [EC:2.1.1.86]
K00581	8.85242	7.33362e-10	2.02491e-09	tetrahydromethanopterin S-methyltransferase subunit E [EC:2.1.1.86]
K00583	4.05103	0.0295804	0.0412188	tetrahydromethanopterin S-methyltransferase subunit G [EC:2.1.1.86]
K00584	6.97275	1.33281e-11	4.37292e-11	tetrahydromethanopterin S-methyltransferase subunit H [EC:2.1.1.86]
K00672	1.24023	0.00808739	0.0120766	formylmethanofuran--tetrahydromethanopterin N-formyltransferase [EC:2.3.1.101]
K00831	0.719346	1.12808e-10	3.37246e-10	phosphoserine aminotransferase [EC:2.6.1.52]
K01070	1.17099	6.74606e-05	0.000123736	S-formylglutathione hydrolase [EC:3.1.2.12]
K01079	0.568011	3.05469e-13	1.15535e-12	phosphoserine phosphatase [EC:3.1.3.3]
K01499	1.43034	8.43689e-05	0.00015341	methenyltetrahydromethanopterin cyclohydrolase [EC:3.5.4.27]
K02203	3.1516	8.77966e-22	7.75487e-21	phosphoserine / homoserine phosphotransferase [EC:3.1.3.3 2.7.1.39]
K03388	8.15845	1.7075e-60	3.58888e-58	heterodisulfide reductase subunit A [EC:1.8.98.1]
K03389	7.84006	4.42484e-76	2.53175e-73	heterodisulfide reductase subunit B [EC:1.8.98.1]
K03390	8.23166	2.05525e-47	1.79861e-45	heterodisulfide reductase subunit C [EC:1.8.98.1]
K03421	8.7065	2.1142e-09	5.60324e-09	methyl-coenzyme M reductase subunit C
K03422	7.58951	1.49941e-06	3.12474e-06	methyl-coenzyme M reductase subunit D
K04480	4.98919	3.97423e-32	1.06038e-30	methanol---5-hydroxybenzimidazolylcobamide Co-methyltransferase [EC:2.1.1.90]
K05979	0.928716	3.09258e-08	7.43128e-08	2-phosphosulfolactate phosphatase [EC:3.1.3.71]
K06034	-0.896221	0.00148297	0.00240522	sulfopyruvate decarboxylase subunit alpha [EC:4.1.1.79]
K06914	3.58017	5.77922e-05	0.000106724	tyramine---L-glutamate ligase [EC:6.3.4.24]
K07144	4.87038	5.13436e-07	1.11411e-06	5-(aminomethyl)-3-furanmethanol phosphate kinase [EC:2.7.4.31]
K08097	0.220164	0.00266334	0.00420122	phosphosulfolactate synthase [EC:4.4.1.19]
K08264	4.42241	0.00280684	0.00441877	heterodisulfide reductase subunit D [EC:1.8.98.1]
K08685	3.14241	0.000115171	0.000207296	quinohemoprotein amine dehydrogenase [EC:1.4.9.1]
K09733	4.2891	9.66727e-07	2.05031e-06	(5-formylfuran-3-yl)methyl phosphate synthase [EC:4.2.3.153]
K10714	1.99286	0.00223236	0.00355789	methylene-tetrahydromethanopterin dehydrogenase [EC:1.5.1.-]
K10944	0.379192	0.017231	0.0247956	methane/ammonia monooxygenase subunit A [EC:1.14.18.3 1.14.99.39]
K10945	1.60132	3.63435e-06	7.37105e-06	methane/ammonia monooxygenase subunit B
K10946	0.371747	3.69479e-05	6.93375e-05	methane/ammonia monooxygenase subunit C
K10978	4.58011	3.05644e-07	6.76661e-07	methanogen homoisocitrate dehydrogenase [EC:1.1.1.87 1.1.1.-]
K11212	0.999845	8.39714e-05	0.000152741	LPPG:FO 2-phospho-L-lactate transferase [EC:2.7.8.28]
K11260	7.47534	1.47651e-10	4.36343e-10	4Fe-4S ferredoxin
K11261	1.0702	2.54124e-08	6.15673e-08	formylmethanofuran dehydrogenase subunit E [EC:1.2.7.12]
K11779	0.706039	0.00150931	0.00244639	FO synthase [EC:2.5.1.77]
K11780	3.28228	4.68159e-12	1.60345e-11	FO synthase subunit 1 [EC:2.5.1.77]
K11781	2.05281	1.79088e-14	7.68832e-14	FO synthase subunit 2 [EC:2.5.1.77]
K12234	0.531833	0.0257675	0.0362193	coenzyme F420-0:L-glutamate ligase / coenzyme F420-1:gamma-L-glutamate ligase [EC:6.3.2.31 6.3.2.34]
K13039	4.57359	7.15741e-10	1.97862e-09	sulfopyruvate decarboxylase subunit beta [EC:4.1.1.79]
K14080	4.12666	4.60777e-11	1.43067e-10	[methyl-Co(III) methanol-specific corrinoid protein]:coenzyme M methyltransferase [EC:2.1.1.246]
K14081	6.55613	0.000291289	0.000504623	methanol corrinoid protein
K14083	0.655692	0.012568	0.0183419	trimethylamine---corrinoid protein Co-methyltransferase [EC:2.1.1.250]
K14084	7.89832	1.51907e-23	1.62291e-22	trimethylamine corrinoid protein
K15228	-4.06212	5.19477e-13	1.91622e-12	methylamine dehydrogenase light chain [EC:1.4.9.1]
K15229	-3.97466	5.74489e-11	1.75986e-10	methylamine dehydrogenase heavy chain [EC:1.4.9.1]
K16176	6.2886	6.73713e-06	1.33665e-05	methylamine---corrinoid protein Co-methyltransferase [EC:2.1.1.248]
K16177	5.66737	7.25641e-06	1.43498e-05	monomethylamine corrinoid protein
K16178	9.58112	2.70933e-33	8.11145e-32	dimethylamine---corrinoid protein Co-methyltransferase [EC:2.1.1.249]
K16179	7.18846	4.19282e-31	1.0257e-29	dimethylamine corrinoid protein
K16254	0.193795	0.00123845	0.00202329	mxaJ protein
K16256	3.54421	0.00588399	0.00894321	mxaA protein
K16257	1.80332	0.000147641	0.000263482	mxaC protein
K16259	2.82039	0.00280866	0.00442029	mxaL protein
K16792	3.98369	4.97062e-14	2.02984e-13	methanogen homoaconitase large subunit [EC:4.2.1.114]
K16793	4.54027	4.77565e-09	1.23023e-08	methanogen homoaconitase small subunit [EC:4.2.1.114]
K17066	-4.08269	3.65538e-15	1.68971e-14	alcohol oxidase [EC:1.1.3.13]
K17067	-0.437318	0.000952943	0.00157635	formaldehyde dismutase / methanol dehydrogenase [EC:1.2.98.1 1.1.99.37]
K17100	-2.83438	8.09279e-07	1.7292e-06	dihydroxyacetone synthase [EC:2.2.1.3]
K18277	-5.08921	4.25607e-10	1.19828e-09	trimethylamine monooxygenase [EC:1.14.13.148]
K18933	5.37577	1.98132e-06	4.09917e-06	tyrosine decarboxylase / aspartate 1-decarboxylase [EC:4.1.1.25 4.1.1.11]
K19793	3.29868	3.50632e-07	7.71121e-07	(5-formylfuran-3-yl)methyl phosphate transaminase [EC:2.6.1.108]
K00260	2.38098	2.94131e-23	3.04202e-22	glutamate dehydrogenase [EC:1.4.1.2]
K00261	0.644668	6.22055e-17	3.41318e-16	glutamate dehydrogenase (NAD(P)+) [EC:1.4.1.3]
K00262	1.95642	2.3232e-12	8.1383e-12	glutamate dehydrogenase (NADP+) [EC:1.4.1.4]
K00264	-1.55995	1.15748e-09	3.14867e-09	glutamate synthase (NADPH/NADH) [EC:1.4.1.13 1.4.1.14]
K00265	0.592087	2.42958e-05	4.6141e-05	glutamate synthase (NADPH/NADH) large chain [EC:1.4.1.13 1.4.1.14]
K00266	1.58326	2.27637e-25	2.9714e-24	glutamate synthase (NADPH/NADH) small chain [EC:1.4.1.13 1.4.1.14]
K00360	4.80985	1.51595e-19	1.08196e-18	assimilatory nitrate reductase electron transfer subunit [EC:1.7.99.-]
K00362	1.00935	0.00414454	0.00640525	nitrite reductase (NADH) large subunit [EC:1.7.1.15]
K00363	-0.814545	0.018089	0.025947	nitrite reductase (NADH) small subunit [EC:1.7.1.15]
K00367	2.81179	0.000758744	0.00126527	ferredoxin-nitrate reductase [EC:1.7.7.2]
K00368	4.09613	1.97504e-22	1.87994e-21	nitrite reductase (NO-forming) [EC:1.7.2.1]
K00370	6.81005	6.66367e-35	2.30299e-33	nitrate reductase / nitrite oxidoreductase, alpha subunit [EC:1.7.5.1 1.7.99.-]
K00371	6.66705	5.74059e-108	1.18245e-104	nitrate reductase / nitrite oxidoreductase, beta subunit [EC:1.7.5.1 1.7.99.-]
K00372	0.507233	0.0077612	0.0116181	assimilatory nitrate reductase catalytic subunit [EC:1.7.99.-]
K00374	6.65162	6.20052e-54	8.62962e-52	nitrate reductase gamma subunit [EC:1.7.5.1 1.7.99.-]
K00376	6.44113	1.45319e-39	7.71462e-38	nitrous-oxide reductase [EC:1.7.2.4]
K00459	0.0563341	0.000293615	0.000508482	nitronate monooxygenase [EC:1.13.12.16]
K00926	3.37075	7.02849e-39	3.54835e-37	carbamate kinase [EC:2.7.2.2]
K01501	0.950963	6.99268e-06	1.38522e-05	nitrilase [EC:3.5.5.1]
K01673	-0.291826	9.59817e-06	1.87931e-05	carbonic anhydrase [EC:4.2.1.1]
K01725	0.674244	2.34091e-09	6.17548e-09	cyanate lyase [EC:4.2.1.104]
K01948	3.20905	0.000846713	0.00140627	carbamoyl-phosphate synthase (ammonia) [EC:6.3.4.16]
K02305	6.01845	2.51944e-12	8.79584e-12	nitric oxide reductase subunit C
K02567	2.7943	4.28203e-07	9.34732e-07	periplasmic nitrate reductase NapA [EC:1.7.99.-]
K02575	1.99107	1.62533e-14	7.00975e-14	MFS transporter, NNP family, nitrate/nitrite transporter
K02586	3.3477	2.3213e-09	6.12531e-09	nitrogenase molybdenum-iron protein alpha chain [EC:1.18.6.1]
K02588	4.80621	1.7392e-26	2.52638e-25	nitrogenase iron protein NifH [EC:1.18.6.1]
K02591	3.62784	2.63498e-07	5.86888e-07	nitrogenase molybdenum-iron protein beta chain [EC:1.18.6.1]
K03385	7.06953	2.37412e-30	5.32938e-29	nitrite reductase (cytochrome c-552) [EC:1.7.2.2]
K04561	4.78358	5.85738e-37	2.49277e-35	nitric oxide reductase subunit B [EC:1.7.2.5]
K05601	5.67317	2.52288e-31	6.30659e-30	hydroxylamine reductase [EC:1.7.99.1]
K10534	-3.74523	6.46093e-17	3.54319e-16	nitrate reductase (NAD(P)H) [EC:1.7.1.1 1.7.1.2 1.7.1.3]
K15579	4.9986	6.19325e-07	1.33412e-06	nitrate/nitrite transport system ATP-binding protein
K15864	-0.502316	0.00118117	0.00193277	nitrite reductase (NO-forming) / hydroxylamine reductase [EC:1.7.2.1 1.7.99.1]
K15876	7.36833	5.48831e-11	1.68628e-10	cytochrome c nitrite reductase small subunit
K15877	-5.3251	8.49578e-10	2.3339e-09	fungal nitric oxide reductase [EC:1.7.1.14]
K17877	-3.69375	4.34763e-11	1.35357e-10	nitrite reductase (NAD(P)H) [EC:1.7.1.4]
K00299	-1.32293	1.97776e-09	5.26193e-09	FMN reductase [EC:1.5.1.38]
K00380	-0.417712	0.0343478	0.0473684	sulfite reductase (NADPH) flavoprotein alpha-component [EC:1.8.1.2]
K00387	-3.90321	1.63405e-64	4.31515e-62	sulfite oxidase [EC:1.8.3.1]
K00394	6.85945	1.34674e-100	1.98144e-97	adenylylsulfate reductase, subunit A [EC:1.8.99.2]
K00395	6.98572	1.5589e-47	1.38406e-45	adenylylsulfate reductase, subunit B [EC:1.8.99.2]
K00640	1.08486	5.57957e-21	4.57152e-20	serine O-acetyltransferase [EC:2.3.1.30]
K00651	-0.834313	0.00364815	0.00567472	homoserine O-succinyltransferase [EC:2.3.1.46]
K00860	0.376486	0.0103061	0.0152023	adenylylsulfate kinase [EC:2.7.1.25]
K00955	-0.335687	7.78392e-05	0.000142013	bifunctional enzyme CysN/CysC [EC:2.7.7.4 2.7.1.25]
K00956	1.33565	3.22266e-22	2.98741e-21	sulfate adenylyltransferase subunit 1 [EC:2.7.7.4]
K00957	0.352179	0.0149724	0.021694	sulfate adenylyltransferase subunit 2 [EC:2.7.7.4]
K00958	-0.241187	0.00354846	0.00553218	sulfate adenylyltransferase [EC:2.7.7.4]
K01011	0.469623	0.000785128	0.00130715	thiosulfate/3-mercaptopyruvate sulfurtransferase [EC:2.8.1.1 2.8.1.2]
K01082	-0.46461	0.0033436	0.00522308	3'(2'), 5'-bisphosphate nucleotidase [EC:3.1.3.7]
K01738	0.664579	8.93883e-12	2.98512e-11	cysteine synthase A [EC:2.5.1.47]
K03119	-2.53829	2.91338e-13	1.10434e-12	taurine dioxygenase [EC:1.14.11.17]
K04091	-3.00813	3.38748e-37	1.45974e-35	alkanesulfonate monooxygenase [EC:1.14.14.5]
K07306	2.33478	3.73161e-09	9.67083e-09	anaerobic dimethyl sulfoxide reductase subunit A [EC:1.8.5.3]
K07307	5.54043	1.26994e-16	6.75921e-16	anaerobic dimethyl sulfoxide reductase subunit B (DMSO reductase iron- sulfur subunit)
K07308	5.54523	0.00312613	0.00489524	anaerobic dimethyl sulfoxide reductase subunit C (DMSO reductase anchor subunit)
K08352	5.65039	2.41297e-59	4.87277e-57	thiosulfate reductase / polysulfide reductase chain A [EC:1.8.5.5]
K08354	6.80367	8.79567e-10	2.41371e-09	thiosulfate reductase cytochrome b subunit
K08357	7.88102	1.58879e-14	6.86364e-14	tetrathionate reductase subunit A
K08358	7.22647	7.65771e-38	3.56863e-36	tetrathionate reductase subunit B
K08738	1.13613	2.43027e-07	5.427e-07	cytochrome c
K10764	2.16769	6.05347e-36	2.33501e-34	O-succinylhomoserine sulfhydrylase [EC:2.5.1.-]
K11180	9.88364	3.11087e-102	5.33981e-99	dissimilatory sulfite reductase alpha subunit [EC:1.8.99.5]
K11181	9.59593	2.44031e-67	8.10733e-65	dissimilatory sulfite reductase beta subunit [EC:1.8.99.5]
K12339	0.373222	0.0104462	0.015398	cysteine synthase B [EC:2.5.1.47]
K13811	-1.41848	0.00261399	0.0041278	3'-phosphoadenosine 5'-phosphosulfate synthase [EC:2.7.7.4 2.7.1.25]
K15551	2.62696	4.19758e-13	1.56407e-12	taurine transport system substrate-binding protein
K15552	2.09299	4.06158e-12	1.39854e-11	taurine transport system permease protein
K15553	-0.87721	0.00750219	0.0112467	sulfonate transport system substrate-binding protein
K15554	-1.2134	1.27419e-07	2.90716e-07	sulfonate transport system permease protein
K15555	-1.03545	5.75068e-07	1.24268e-06	sulfonate transport system ATP-binding protein [EC:3.6.3.-]
K15762	-1.74066	2.66085e-08	6.43894e-08	toluene monooxygenase system ferredoxin subunit
K15765	-0.563567	0.0114077	0.0167218	toluene monooxygenase electron transfer component [EC:1.18.1.3]
K16937	2.42628	1.38919e-13	5.43178e-13	thiosulfate dehydrogenase [quinone] large subunit [EC:1.8.5.2]
K16951	6.11687	7.51607e-06	1.48348e-05	anaerobic sulfite reductase subunit B
K16964	5.35624	1.82015e-07	4.11181e-07	dimethylsulfide dehydrogenase subunit alpha [EC:1.8.2.4]
K16968	-4.3757	0.000208198	0.00036641	methanesulfonate monooxygenase subunit alpha [EC:1.14.13.111]
K17069	-1.29848	7.80953e-05	0.000142455	O-acetylhomoserine/O-acetylserine sulfhydrylase [EC:2.5.1.49 2.5.1.47]
K17217	-1.1602	1.1859e-07	2.71533e-07	cystathionine gamma-lyase / homocysteine desulfhydrase [EC:4.4.1.1 4.4.1.2]
K17218	3.2779	2.39352e-40	1.33248e-38	sulfide:quinone oxidoreductase [EC:1.8.5.4]
K17222	3.13572	1.37699e-28	2.4793e-27	sulfur-oxidizing protein SoxA
K17223	2.46003	1.39831e-12	4.99174e-12	sulfur-oxidizing protein SoxX
K17224	3.34945	5.2614e-33	1.50939e-31	sulfur-oxidizing protein SoxB
K17225	0.477966	1.20234e-07	2.75054e-07	sulfane dehydrogenase subunit SoxC
K17226	1.97897	3.53329e-11	1.11147e-10	sulfur-oxidizing protein SoxY
K17227	2.79031	2.70227e-15	1.26045e-14	sulfur-oxidizing protein SoxZ
K17228	-2.31941	3.13806e-34	1.01632e-32	dimethylsulfone monooxygenase [EC:1.14.14.35]
K17230	6.06205	0.00053376	0.000903103	cytochrome subunit of sulfide dehydrogenase
K17993	3.51962	0.00416834	0.00643817	sulfhydrogenase subunit alpha [EC:1.12.1.3 1.12.1.5]
K17994	3.51568	8.17887e-05	0.000148876	sulfhydrogenase subunit delta [EC:1.12.1.3 1.12.1.5]
K17995	4.96237	1.20586e-05	2.34235e-05	sulfhydrogenase subunit gamma (sulfur reductase) [EC:1.12.98.4]
K17996	5.69705	2.35085e-05	4.47035e-05	sulfhydrogenase subunit beta (sulfur reductase) [EC:1.12.98.4]
K20034	0.596525	0.019005	0.0271888	3-(methylthio)propionyl---CoA ligase [EC:6.2.1.44]
K20035	0.846185	4.39588e-19	2.99228e-18	3-(methylthio)propanoyl-CoA dehydrogenase [EC:1.3.8.-]
K00208	0.633429	2.50694e-06	5.133e-06	enoyl-[acyl-carrier protein] reductase I [EC:1.3.1.9 1.3.1.10]
K00645	0.771058	8.97488e-15	3.98072e-14	[acyl-carrier-protein] S-malonyltransferase [EC:2.3.1.39]
K00647	1.24553	3.35986e-06	6.83587e-06	3-oxoacyl-[acyl-carrier-protein] synthase I [EC:2.3.1.41]
K00648	0.704227	4.05373e-17	2.26161e-16	3-oxoacyl-[acyl-carrier-protein] synthase III [EC:2.3.1.180]
K00665	-3.40709	6.30772e-12	2.13204e-11	fatty acid synthase, animal type [EC:2.3.1.85]
K00667	-3.66092	4.92049e-35	1.73548e-33	fatty acid synthase subunit alpha, fungi type [EC:2.3.1.86]
K00668	-3.3809	1.74917e-19	1.24239e-18	fatty acid synthase subunit beta, fungi type [EC:2.3.1.86]
K01716	1.20746	9.63775e-09	2.41919e-08	3-hydroxyacyl-[acyl-carrier protein] dehydratase / trans-2-decenoyl-[acyl-carrier protein] isomerase [EC:4.2.1.59 5.3.3.14]
K01897	0.669701	9.53404e-07	2.02456e-06	long-chain acyl-CoA synthetase [EC:6.2.1.3]
K02078	0.652117	4.02929e-16	2.03218e-15	acyl carrier protein
K02371	1.31485	3.32784e-08	7.97797e-08	enoyl-[acyl-carrier protein] reductase II [EC:1.3.1.9]
K02372	0.738483	3.05804e-16	1.56535e-15	3-hydroxyacyl-[acyl-carrier-protein] dehydratase [EC:4.2.1.59]
K03921	1.72221	9.15774e-18	5.47074e-17	acyl-[acyl-carrier-protein] desaturase [EC:1.14.19.2 1.14.19.11 1.14.19.26]
K03922	-4.28708	0.00224919	0.0035836	acyl-[acyl-carrier-protein] desaturase [EC:1.14.19.2]
K09458	0.693245	5.14099e-15	2.33762e-14	3-oxoacyl-[acyl-carrier-protein] synthase II [EC:2.3.1.179]
K11533	-5.97559	1.60962e-27	2.59429e-26	fatty acid synthase, bacteria type [EC:2.3.1.-]
K15013	-1.21067	0.00144892	0.00235184	long-chain-fatty-acid--CoA ligase ACSBG [EC:6.2.1.3]
K16363	0.98898	4.93885e-11	1.52794e-10	UDP-3-O-[3-hydroxymyristoyl] N-acetylglucosamine deacetylase / 3-hydroxyacyl-[acyl-carrier-protein] dehydratase [EC:3.5.1.108 4.2.1.59]
K01074	-3.57544	9.50705e-17	5.11295e-16	palmitoyl-protein thioesterase [EC:3.1.2.22]
K07509	0.22802	0.000533652	0.00090307	acetyl-CoA acyltransferase [EC:2.3.1.16]
K07512	-3.30444	7.83988e-17	4.25187e-16	mitochondrial trans-2-enoyl-CoA reductase [EC:1.3.1.38]
K10245	-6.7778	0.000372128	0.000639824	fatty acid elongase 2 [EC:2.3.1.199]
K10246	-3.68964	1.15791e-16	6.17891e-16	fatty acid elongase 3 [EC:2.3.1.199]
K10251	-3.58198	1.326e-10	3.93331e-10	17beta-estradiol 17-dehydrogenase / very-long-chain 3-oxoacyl-CoA reductase [EC:1.1.1.62 1.1.1.330]
K10258	-3.41162	5.41748e-13	1.9948e-12	very-long-chain enoyl-CoA reductase [EC:1.3.1.93]
K10703	-3.56216	2.46488e-06	5.05491e-06	very-long-chain (3R)-3-hydroxyacyl-CoA dehydratase [EC:4.2.1.134]
K00232	-2.07085	5.74835e-19	3.8493e-18	acyl-CoA oxidase [EC:1.3.3.6]
K00255	0.0940809	0.000147854	0.000263816	long-chain-acyl-CoA dehydrogenase [EC:1.3.8.8]
K00496	1.68994	4.27746e-05	7.9923e-05	alkane 1-monooxygenase [EC:1.14.15.3]
K00632	0.349962	0.000102735	0.000185626	acetyl-CoA acyltransferase [EC:2.3.1.16]
K01909	-3.41177	2.11648e-08	5.1641e-08	long-chain-fatty-acid--[acyl-carrier-protein] ligase [EC:6.2.1.20]
K05297	4.72909	2.98466e-31	7.42489e-30	rubredoxin---NAD+ reductase [EC:1.18.1.1]
K06445	1.30479	1.60585e-07	3.64208e-07	acyl-CoA dehydrogenase [EC:1.3.99.-]
K07513	-2.52937	4.12913e-14	1.70172e-13	acetyl-CoA acyltransferase 1 [EC:2.3.1.16]
K09478	-0.814242	0.00106743	0.00175474	short/branched chain acyl-CoA dehydrogenase [EC:1.3.99.12]
K09479	0.00154691	1.08743e-06	2.29497e-06	very long chain acyl-CoA dehydrogenase [EC:1.3.8.9]
K13239	-3.04671	1.13353e-19	8.17522e-19	peroxisomal 3,2-trans-enoyl-CoA isomerase [EC:5.3.3.8]
K13767	1.60734	0.0266762	0.0374048	enoyl-CoA hydratase [EC:4.2.1.17]
K14338	-2.50092	7.00513e-39	3.54835e-37	cytochrome P450 / NADPH-cytochrome P450 reductase [EC:1.14.14.1 1.6.2.4]
K13356	-2.12409	1.31159e-09	3.55194e-09	alcohol-forming fatty acyl-CoA reductase [EC:1.2.1.84]
K17991	2.54812	0.0132788	0.0193271	peroxygenase [EC:1.11.2.3]
K00213	-3.32305	2.87956e-12	1.00124e-11	7-dehydrocholesterol reductase [EC:1.3.1.21]
K00222	-1.77614	7.67909e-12	2.57445e-11	Delta14-sterol reductase [EC:1.3.1.70]
K00223	-3.44024	3.74462e-30	8.223e-29	Delta24(24(1))-sterol reductase [EC:1.3.1.71]
K00227	-3.8093	1.31119e-14	5.70749e-14	Delta7-sterol 5-desaturase [EC:1.14.19.20]
K00511	-3.01029	1.15122e-09	3.13249e-09	squalene monooxygenase [EC:1.14.14.17]
K00559	-3.13606	1.24086e-22	1.20336e-21	sterol 24-C-methyltransferase [EC:2.1.1.41]
K00637	-4.03786	1.39075e-22	1.34114e-21	sterol O-acyltransferase [EC:2.3.1.26]
K00801	-1.69956	6.0797e-12	2.06038e-11	farnesyl-diphosphate farnesyltransferase [EC:2.5.1.21]
K01052	-3.09392	7.48127e-19	4.91388e-18	lysosomal acid lipase/cholesteryl ester hydrolase [EC:3.1.1.13]
K01824	-4.00139	1.66275e-10	4.88438e-10	cholestenol Delta-isomerase [EC:5.3.3.5]
K01852	-2.35795	5.90526e-15	2.65577e-14	lanosterol synthase [EC:5.4.99.7]
K05917	0.260962	0.00738733	0.0110891	sterol 14-demethylase [EC:1.14.13.70]
K07748	-3.13973	3.34438e-30	7.40726e-29	sterol-4alpha-carboxylate 3-dehydrogenase (decarboxylating) [EC:1.1.1.170]
K07750	-3.7158	6.50035e-17	3.56291e-16	methylsterol monooxygenase [EC:1.14.18.9]
K09827	-4.41759	2.70081e-18	1.6858e-17	3-keto steroid reductase [EC:1.1.1.270]
K09828	-0.891822	0.000470244	0.000800238	Delta24-sterol reductase [EC:1.3.1.72 1.3.1.-]
K09829	-3.82408	3.47254e-09	9.04266e-09	C-8 sterol isomerase [EC:5.-.-.-]
K09831	-3.79	4.31268e-22	3.94812e-21	sterol 22-desaturase [EC:1.14.19.41]
K14674	-3.61336	1.44134e-15	6.89792e-15	TAG lipase / steryl ester hydrolase / phospholipase A2 / LPA acyltransferase [EC:3.1.1.3 3.1.1.13 3.1.1.4 2.3.1.51]
K01442	0.647524	0.00746569	0.0111969	choloylglycine hydrolase [EC:3.5.1.24]
K01796	0.0335816	0.00400224	0.00619091	alpha-methylacyl-CoA racemase [EC:5.1.99.4]
K08764	-2.40938	3.54067e-10	1.00456e-09	sterol carrier protein 2 [EC:2.3.1.176]
K00076	1.07676	0.0154884	0.0224054	7-alpha-hydroxysteroid dehydrogenase [EC:1.1.1.159]
K15871	1.85987	0.0299266	0.0416562	bile acid CoA-transferase [EC:2.8.3.25]
K00038	-0.330623	7.31188e-06	1.44512e-05	3alpha(or 20beta)-hydroxysteroid dehydrogenase [EC:1.1.1.53]
K00545	-3.70372	1.66371e-18	1.05379e-17	catechol O-methyltransferase [EC:2.1.1.6]
K01130	-2.40532	2.4622e-51	2.78662e-49	arylsulfatase [EC:3.1.6.1]
K01822	-4.06332	1.8696e-05	3.57901e-05	steroid Delta-isomerase [EC:5.3.3.1]
K07424	-4.56178	0.00627588	0.00951358	cytochrome P450 family 3 subfamily A [EC:1.14.14.1]
K12343	-1.55921	4.14999e-06	8.38547e-06	3-oxo-5-alpha-steroid 4-dehydrogenase 1 [EC:1.3.1.22]
K12345	-4.10623	2.65145e-10	7.64268e-10	3-oxo-5-alpha-steroid 4-dehydrogenase 3 [EC:1.3.1.22 1.3.1.94]
K00630	-4.54323	4.85861e-05	9.02739e-05	glycerol-3-phosphate O-acyltransferase [EC:2.3.1.15]
K00631	-1.45162	8.51181e-14	3.39385e-13	glycerol-3-phosphate O-acyltransferase [EC:2.3.1.15]
K00635	0.899962	1.5778e-15	7.53701e-15	diacylglycerol O-acyltransferase [EC:2.3.1.20]
K00655	0.665119	1.94175e-09	5.17281e-09	1-acyl-sn-glycerol-3-phosphate acyltransferase [EC:2.3.1.51]
K00679	-3.69147	5.833e-25	7.29054e-24	phospholipid:diacylglycerol acyltransferase [EC:2.3.1.158]
K00864	0.564357	0.00112942	0.00185251	glycerol kinase [EC:2.7.1.30]
K00901	1.9504	2.31911e-11	7.44994e-11	diacylglycerol kinase (ATP) [EC:2.7.1.107]
K01046	-2.40862	1.43306e-22	1.37806e-21	triacylglycerol lipase [EC:3.1.1.3]
K01054	-1.97098	5.40756e-08	1.27297e-07	acylglycerol lipase [EC:3.1.1.23]
K03429	-0.474411	1.38234e-05	2.67357e-05	processive 1,2-diacylglycerol beta-glucosyltransferase [EC:2.4.1.315]
K03621	0.577012	8.1827e-13	2.97471e-12	glycerol-3-phosphate acyltransferase PlsX [EC:2.3.1.15]
K03715	-1.32024	7.14963e-22	6.42531e-21	1,2-diacylglycerol 3-beta-galactosyltransferase [EC:2.4.1.46]
K06116	-4.07039	1.82687e-12	6.46783e-12	glycerol 3-phosphatase 1 [EC:3.1.3.21]
K06120	2.87321	2.4932e-06	5.10587e-06	glycerol dehydratase large subunit [EC:4.2.1.30]
K07029	2.1315	1.56567e-10	4.61105e-10	diacylglycerol kinase (ATP) [EC:2.7.1.107]
K08591	1.27582	6.16022e-28	1.03836e-26	glycerol-3-phosphate acyltransferase PlsY [EC:2.3.1.15]
K11155	-3.86848	4.49722e-12	1.54287e-11	diacylglycerol O-acyltransferase 1 [EC:2.3.1.20 2.3.1.75 2.3.1.76]
K13506	-3.29912	0.0142964	0.0207554	glycerol-3-phosphate O-acyltransferase 3/4 [EC:2.3.1.15]
K13507	-3.71566	2.48682e-17	1.41997e-16	glycerol-3-phosphate O-acyltransferase / dihydroxyacetone phosphate acyltransferase [EC:2.3.1.15 2.3.1.42]
K13509	-2.34782	1.67284e-06	3.47771e-06	lysophosphatidate acyltransferase [EC:2.3.1.51]
K13519	-4.30341	1.04909e-15	5.07365e-15	lysophospholipid acyltransferase [EC:2.3.1.51 2.3.1.23 2.3.1.-]
K13677	7.04193	1.11539e-08	2.78549e-08	1,2-diacylglycerol-3-alpha-glucose alpha-1,2-glucosyltransferase [EC:2.4.1.208]
K14457	-5.40443	4.63285e-17	2.57078e-16	2-acylglycerol O-acyltransferase 2 [EC:2.3.1.22]
K14458	-2.28395	0.000478444	0.000812983	2-acylglycerol O-acyltransferase 1 [EC:2.3.1.22]
K14675	-4.29684	3.0649e-17	1.73246e-16	TAG lipase / lysophosphatidylethanolamine acyltransferase [EC:3.1.1.3 2.3.1.-]
K15728	-3.48343	1.34376e-24	1.63392e-23	phosphatidate phosphatase LPIN [EC:3.1.3.4]
K17900	-4.01414	2.31616e-15	1.08873e-14	lipase ATG15 [EC:3.1.1.3]
K18097	-2.37052	3.24813e-10	9.25379e-10	glycerol 2-dehydrogenase (NADP+) [EC:1.1.1.156]
K18693	-3.52699	7.08672e-17	3.86579e-16	diacylglycerol diphosphate phosphatase / phosphatidate phosphatase [EC:3.1.3.81 3.1.3.4]
K18851	-4.13906	2.9137e-08	7.02438e-08	diacylglycerol O-acyltransferase / trehalose O-mycolyltransferase [EC:2.3.1.20 2.3.1.122]
K19002	3.01498	2.70057e-15	1.26022e-14	1,2-diacylglycerol 3-alpha-glucosyltransferase [EC:2.4.1.337]
K19003	1.38658	0.0167585	0.0241494	1,2-diacylglycerol 3-beta-glucosyltransferase [EC:2.4.1.336]
K00006	-3.48551	1.03607e-10	3.10821e-10	glycerol-3-phosphate dehydrogenase (NAD+) [EC:1.1.1.8]
K00057	0.563179	1.99656e-08	4.87958e-08	glycerol-3-phosphate dehydrogenase (NAD(P)+) [EC:1.1.1.94]
K00111	0.792017	1.65914e-07	3.75715e-07	glycerol-3-phosphate dehydrogenase [EC:1.1.5.3]
K00112	1.76026	0.0001239	0.00022223	glycerol-3-phosphate dehydrogenase subunit B [EC:1.1.5.3]
K00113	1.35372	0.000786031	0.00130844	glycerol-3-phosphate dehydrogenase subunit C [EC:1.1.5.3]
K00550	-3.60829	1.44004e-10	4.26054e-10	methylene-fatty-acyl-phospholipid synthase [EC:2.1.1.16]
K00570	0.489202	0.00418484	0.00646171	phosphatidylethanolamine/phosphatidyl-N-methylethanolamine N-methyltransferase [EC:2.1.1.17 2.1.1.71]
K00866	-3.36308	7.78226e-14	3.11623e-13	choline kinase [EC:2.7.1.32]
K00894	-4.54809	1.66073e-17	9.67962e-17	ethanolamine kinase [EC:2.7.1.82]
K00967	-3.83541	1.47783e-25	1.96203e-24	ethanolamine-phosphate cytidylyltransferase [EC:2.7.7.14]
K00968	-2.88469	6.35818e-14	2.56695e-13	choline-phosphate cytidylyltransferase [EC:2.7.7.15]
K00980	0.923341	0.000918464	0.00152103	glycerol-3-phosphate cytidylyltransferase [EC:2.7.7.39]
K00981	0.570406	7.60329e-08	1.76804e-07	phosphatidate cytidylyltransferase [EC:2.7.7.41]
K00993	-3.54985	5.33456e-15	2.41922e-14	ethanolaminephosphotransferase [EC:2.7.8.1]
K00998	3.80477	2.51917e-07	5.61457e-07	CDP-diacylglycerol---serine O-phosphatidyltransferase [EC:2.7.8.8]
K01004	0.624421	6.5687e-06	1.30475e-05	phosphatidylcholine synthase [EC:2.7.8.24]
K01048	0.962773	0.000215688	0.000378621	lysophospholipase [EC:3.1.1.5]
K01049	-3.66135	1.09839e-08	2.74438e-08	acetylcholinesterase [EC:3.1.1.7]
K01058	5.41608	4.97354e-17	2.7539e-16	phospholipase A1 [EC:3.1.1.32 3.1.1.4]
K01094	-2.93026	5.42612e-08	1.27676e-07	phosphatidylglycerophosphatase GEP4 [EC:3.1.3.27]
K01095	0.866737	0.00511754	0.00782562	phosphatidylglycerophosphatase A [EC:3.1.3.27]
K01115	-3.66201	1.94045e-21	1.66124e-20	phospholipase D1/2 [EC:3.1.4.4]
K01126	1.0024	5.9592e-22	5.37424e-21	glycerophosphoryl diester phosphodiesterase [EC:3.1.4.46]
K01521	-2.44224	6.75521e-08	1.57795e-07	CDP-diacylglycerol pyrophosphatase [EC:3.6.1.26]
K03735	-2.29021	1.31929e-10	3.91453e-10	ethanolamine ammonia-lyase large subunit [EC:4.3.1.7]
K03736	-1.98689	6.85519e-06	1.35929e-05	ethanolamine ammonia-lyase small subunit [EC:4.3.1.7]
K05929	-1.9256	0.0168904	0.0243293	phosphoethanolamine N-methyltransferase [EC:2.1.1.103]
K06123	-2.34999	2.26325e-11	7.27959e-11	1-acylglycerone phosphate reductase [EC:1.1.1.101]
K06131	1.41616	1.19385e-13	4.69472e-13	cardiolipin synthase A/B [EC:2.7.8.-]
K06132	1.97141	3.57085e-09	9.27053e-09	cardiolipin synthase C [EC:2.7.8.-]
K08730	-3.74462	0.00352803	0.005502	phosphatidylserine synthase 2 [EC:2.7.8.29]
K13333	-3.62922	4.57447e-22	4.18406e-21	lysophospholipase [EC:3.1.1.5]
K13511	-3.22891	9.34927e-16	4.55263e-15	monolysocardiolipin acyltransferase [EC:2.3.1.-]
K13535	-3.56632	1.03207e-17	6.13345e-17	cardiolipin-specific phospholipase [EC:3.1.1.-]
K13621	-4.35911	5.28277e-22	4.8148e-21	betaine lipid synthase
K13622	-1.24834	7.07639e-06	1.40046e-05	S-adenosylmethionine-diacylglycerol 3-amino-3-carboxypropyl transferase
K13623	-1.22915	2.54332e-05	4.82387e-05	S-adenosylmethionine-diacylgycerolhomoserine-N-methlytransferase
K14676	-4.21271	2.4063e-41	1.43252e-39	lysophospholipid hydrolase [EC:3.1.1.5]
K16342	-4.34273	1.7737e-22	1.69456e-21	cytosolic phospholipase A2 [EC:3.1.1.4]
K16368	-3.69343	5.97559e-08	1.40188e-07	diacylglycerol kinase (CTP) [EC:2.7.1.174]
K16369	-3.7276	6.25802e-15	2.80834e-14	phosphatidylethanolamine N-methyltransferase [EC:2.1.1.17]
K17103	0.878383	0.000101341	0.000183204	CDP-diacylglycerol---serine O-phosphatidyltransferase [EC:2.7.8.8]
K17104	4.63233	1.01026e-07	2.32663e-07	phosphoglycerol geranylgeranyltransferase [EC:2.5.1.41]
K17105	5.97397	2.59665e-11	8.28979e-11	geranylgeranylglycerol-phosphate geranylgeranyltransferase [EC:2.5.1.42]
K17717	2.72598	5.88769e-05	0.00010863	phospholipase D [EC:3.1.4.4]
K17830	6.40331	2.11314e-12	7.42519e-12	digeranylgeranylglycerophospholipid reductase [EC:1.3.1.101 1.3.7.11]
K18694	-5.29342	3.03814e-08	7.30557e-08	phosphatidylglycerol phospholipase C [EC:3.1.4.-]
K18696	-3.73226	4.56071e-19	3.09425e-18	glycerophosphodiester phosphodiesterase [EC:3.1.4.46]
K18697	1.51124	0.000289906	0.000502312	phosphatidylglycerophosphatase C [EC:3.1.3.27]
K19664	4.44202	5.4634e-30	1.16738e-28	CDP-2,3-bis-(O-geranylgeranyl)-sn-glycerol synthase [EC:2.7.7.67]
K00803	1.37227	1.08267e-07	2.48671e-07	alkyldihydroxyacetonephosphate synthase [EC:2.5.1.26]
K01062	-5.26551	4.76439e-15	2.1731e-14	platelet-activating factor acetylhydrolase [EC:3.1.1.47]
K16794	-2.31132	6.96856e-12	2.34463e-11	platelet-activating factor acetylhydrolase IB subunit alpha
K16795	-1.45218	0.0285095	0.0398236	platelet-activating factor acetylhydrolase IB subunit beta/gamma [EC:3.1.1.47]
K00654	-3.74185	6.96231e-31	1.66755e-29	serine palmitoyltransferase [EC:2.3.1.50]
K00720	-1.74646	1.01443e-16	5.44144e-16	ceramide glucosyltransferase [EC:2.4.1.80]
K01634	-0.0695286	0.0159386	0.0230227	sphinganine-1-phosphate aldolase [EC:4.1.2.27]
K04708	-2.13569	2.03367e-07	4.57808e-07	3-dehydrosphinganine reductase [EC:1.1.1.102]
K04709	-3.71697	2.43321e-16	1.25928e-15	Acyl-CoA-dependent ceramide synthase [EC:2.3.1.24]
K04711	-4.36337	3.38343e-31	8.39662e-30	dihydroceramidase [EC:3.5.1.-]
K04712	-0.230996	0.0234272	0.0331151	sphingolipid 4-desaturase/C4-monooxygenase [EC:1.14.19.17 1.14.18.5]
K04713	-4.11979	2.1003e-17	1.2125e-16	sphinganine C4-monooxygenase [EC:1.14.18.5]
K04718	-3.65161	1.75801e-14	7.55351e-14	sphingosine kinase [EC:2.7.1.91]
K12349	-0.428419	6.61072e-09	1.6815e-08	neutral ceramidase [EC:3.5.1.23]
K12350	-4.02084	4.51016e-15	2.06721e-14	sphingomyelin phosphodiesterase [EC:3.1.4.12]
K12351	-3.82451	3.12779e-11	9.89651e-11	sphingomyelin phosphodiesterase 2 [EC:3.1.4.12]
K17108	-1.64388	2.0371e-07	4.58482e-07	non-lysosomal glucosylceramidase [EC:3.2.1.45]
K00079	-3.84265	1.38694e-07	3.15879e-07	carbonyl reductase 1 [EC:1.1.1.184 1.1.1.189 1.1.1.197]
K01254	-3.71986	1.75991e-24	2.10515e-23	leukotriene-A4 hydrolase [EC:3.3.2.6]
K01832	-3.94639	0.0056063	0.00853753	thromboxane-A synthase [EC:5.3.99.5]
K04097	0.612026	0.000143133	0.000255792	prostaglandin-H2 D-isomerase / glutathione transferase [EC:5.3.99.2 2.5.1.18]
K07418	-5.44289	0.0016764	0.00270361	cytochrome P450 family 2 subfamily J [EC:1.14.14.1]
K11987	-4.61952	3.87401e-10	1.09611e-09	prostaglandin-endoperoxide synthase 2 [EC:1.14.99.1]
K19246	-5.60949	2.3222e-11	7.45523e-11	arachidonate 15-lipoxygenase [EC:1.13.11.33]
K00508	0.83081	1.18025e-06	2.48366e-06	linoleoyl-CoA desaturase [EC:1.14.19.3]
K17862	-3.41992	4.90621e-12	1.67592e-11	linoleate 10R-lipoxygenase [EC:1.13.11.62]
K17863	-3.4289	2.01321e-15	9.51977e-15	linoleate 8R-lipoxygenase / 9,12-octadecadienoate 8-hydroperoxide 8R-isomerase [EC:1.13.11.60 5.4.4.5]
K17864	-5.7458	0.00495595	0.00758641	linoleate 8R-lipoxygenase / 9,12-octadecadienoate 8-hydroperoxide 8S-isomerase [EC:1.13.11.60 5.4.4.6]
K00507	-0.987434	6.60265e-17	3.6132e-16	stearoyl-CoA desaturase (Delta-9 desaturase) [EC:1.14.19.1]
K10256	-3.72134	2.46066e-32	6.77602e-31	omega-6 fatty acid desaturase / acyl-lipid omega-6 desaturase (Delta-12 desaturase) [EC:1.14.19.6 1.14.19.22]
K10804	0.662948	0.00837665	0.012494	acyl-CoA thioesterase I [EC:3.1.2.- 3.1.1.5]
K10805	0.827691	0.000256945	0.000447838	acyl-CoA thioesterase II [EC:3.1.2.-]
K10806	1.42869	0.00105524	0.00173499	acyl-CoA thioesterase YciA [EC:3.1.2.-]
K03822	-0.368319	4.68388e-05	8.71172e-05	putative long chain acyl-CoA synthase [EC:6.2.1.-]
K04784	-3.5043	6.4214e-07	1.38153e-06	yersiniabactin nonribosomal peptide synthetase
K04786	-3.5467	6.48858e-12	2.19101e-11	yersiniabactin nonribosomal peptide/polyketide synthase
K04790	-4.05545	0.000975474	0.00161103	mycobactin polyketide synthetase MbtC
K04791	-4.57396	7.84684e-09	1.98318e-08	mycobactin polyketide synthetase MbtD
K05551	-2.95688	3.65831e-05	6.86659e-05	minimal PKS ketosynthase (KS/KS alpha) [EC:2.3.1.- 2.3.1.260 2.3.1.235]
K05552	-3.64077	1.7298e-12	6.13262e-12	minimal PKS chain-length factor (CLF/KS beta) [EC:2.3.1.- 2.3.1.260 2.3.1.235]
K05553	-3.82379	0.0068178	0.0102731	minimal PKS acyl carrier protein
K05554	-6.3087	3.76237e-06	7.62018e-06	aromatase [EC:4.2.1.-]
K08745	-4.8077	7.15832e-10	1.97862e-09	solute carrier family 27 (fatty acid transporter), member 1/4 [EC:6.2.1.-]
K10255	-0.776281	1.42507e-11	4.66079e-11	acyl-lipid omega-6 desaturase (Delta-12 desaturase) [EC:1.14.19.23 1.14.19.45]
K10817	-6.46362	7.89564e-29	1.48933e-27	6-deoxyerythronolide-B synthase [EC:2.3.1.94]
K11609	-2.02823	3.41941e-06	6.95566e-06	beta-ketoacyl ACP synthase [EC:2.3.1.-]
K11610	0.863887	0.00170963	0.00275461	beta-ketoacyl ACP reductase [EC:1.1.1.100]
K11611	-3.53644	7.99951e-05	0.000145792	enoyl ACP reductase [EC:1.3.1.9]
K11628	-0.88747	0.00233693	0.00371305	mycocerosic acid synthase [EC:2.3.1.111]
K12420	-2.29413	0.0289337	0.0403915	ketoreductase [EC:1.1.1.-]
K12421	-2.21156	5.46727e-09	1.3979e-08	fatty acid CoA ligase FadD9
K12423	-4.83725	9.10645e-09	2.28973e-08	fatty acid CoA ligase FadD21
K12424	-5.53765	3.67977e-09	9.54128e-09	4-hydroxybenzoate adenylyltransferase [EC:2.7.7.98]
K12426	-5.27959	2.73246e-17	1.55136e-16	long chain fatty acid CoA FadD26
K12427	-4.579	5.5478e-07	1.20111e-06	mycocerosic acid adenylyltransferase [EC:2.7.7.95]
K12428	0.4149	5.29041e-07	1.14659e-06	fatty acid CoA ligase FadD32
K12429	0.660478	3.1723e-05	5.9794e-05	fatty acid CoA ligase FadD36
K12430	-4.85613	1.64964e-20	1.28807e-19	4-hydroxyphenylalkanoate synthase [EC:2.3.1.261]
K12431	-4.94172	7.33241e-05	0.000134156	polyketide synthase 2
K12432	-5.36992	0.01446	0.0209839	mycolipanoate synthase [EC:2.3.1.252]
K12433	-4.23263	1.0626e-06	2.24703e-06	polyketide synthase 5
K12434	-5.36387	2.89869e-34	9.44734e-33	polyketide synthase 7
K12435	-4.18355	0.00588936	0.00895006	polyketide synthase 8
K12436	-4.89852	3.02399e-24	3.49541e-23	polyketide synthase 12
K12437	0.414817	1.00076e-05	1.95798e-05	polyketide synthase 13
K12440	-4.79426	3.9828e-22	3.66895e-21	phthiocerol/phenolphthiocerol synthesis type-I polyketide synthase A
K12441	-3.75908	9.88993e-16	4.7955e-15	phthiocerol/phenolphthiocerol synthesis type-I polyketide synthase B
K12442	-4.30559	4.73133e-15	2.16089e-14	phthiocerol/phenolphthiocerol synthesis type-I polyketide synthase C
K12443	-2.5521	6.89902e-09	1.7518e-08	phthiocerol/phenolphthiocerol synthesis type-I polyketide synthase D
K12444	-5.90311	5.02402e-20	3.76308e-19	phthiocerol/phenolphthiocerol synthesis type-I polyketide synthase E
K12500	1.55983	0.0162752	0.0234858	thioesterase III [EC:3.1.2.-]
K12507	-0.139388	0.00867686	0.0129156	acyl-CoA synthetase [EC:6.2.1.-]
K13611	-3.13327	1.22255e-24	1.4936e-23	polyketide synthase PksJ
K13612	-2.01827	2.56044e-09	6.73734e-09	polyketide synthase PksL
K13613	-2.5114	6.86919e-12	2.31271e-11	polyketide synthase PksM
K13614	-2.19057	5.71347e-18	3.47361e-17	polyketide synthase PksN
K13776	-0.0329275	5.09267e-07	1.1056e-06	citronellyl-CoA synthetase [EC:6.2.1.-]
K17361	-3.72534	2.34048e-11	7.50923e-11	acyl-coenzyme A thioesterase 9 [EC:3.1.2.-]
K17362	-4.59838	9.53091e-14	3.78845e-13	acyl-coenzyme A thioesterase 13 [EC:3.1.2.-]
K00087	4.19646	5.9416e-69	2.35356e-66	xanthine dehydrogenase molybdenum-binding subunit [EC:1.17.1.4]
K00088	0.700354	2.35293e-09	6.204e-09	IMP dehydrogenase [EC:1.1.1.205]
K00106	-3.57448	8.30572e-39	4.17271e-37	xanthine dehydrogenase/oxidase [EC:1.17.1.4 1.17.3.2]
K00364	1.76872	5.59449e-19	3.75142e-18	GMP reductase [EC:1.7.1.7]
K00365	-3.46641	1.18821e-44	8.93242e-43	urate oxidase [EC:1.7.3.3]
K00525	0.999075	5.16964e-27	7.95847e-26	ribonucleoside-diphosphate reductase alpha chain [EC:1.17.4.1]
K00526	1.21607	2.40516e-07	5.37468e-07	ribonucleoside-diphosphate reductase beta chain [EC:1.17.4.1]
K00527	6.59811	6.39632e-28	1.0764e-26	ribonucleoside-triphosphate reductase (thioredoxin) [EC:1.17.4.2]
K00601	-3.99427	2.30099e-17	1.31948e-16	phosphoribosylglycinamide formyltransferase [EC:2.1.2.2]
K00602	0.860049	2.40305e-14	1.0143e-13	phosphoribosylaminoimidazolecarboxamide formyltransferase / IMP cyclohydrolase [EC:2.1.2.3 3.5.4.10]
K00759	0.600717	2.14326e-11	6.91307e-11	adenine phosphoribosyltransferase [EC:2.4.2.7]
K00760	0.799575	6.39851e-11	1.95138e-10	hypoxanthine phosphoribosyltransferase [EC:2.4.2.8]
K00764	0.792243	8.46938e-16	4.14967e-15	amidophosphoribosyltransferase [EC:2.4.2.14]
K00769	0.54837	0.00462798	0.00711047	xanthine phosphoribosyltransferase [EC:2.4.2.22]
K00839	-1.99644	0.00176411	0.00283928	(S)-ureidoglycine---glyoxylate transaminase [EC:2.6.1.112]
K00856	0.846063	3.43142e-16	1.74779e-15	adenosine kinase [EC:2.7.1.20]
K00939	0.279816	0.00553205	0.00843069	adenylate kinase [EC:2.7.4.3]
K00940	0.998857	1.09993e-18	7.12014e-18	nucleoside-diphosphate kinase [EC:2.7.4.6]
K00942	0.824933	1.04024e-15	5.03452e-15	guanylate kinase [EC:2.7.4.8]
K00951	1.27214	4.65607e-36	1.83026e-34	GTP pyrophosphokinase [EC:2.7.6.5]
K00962	1.18053	1.30582e-23	1.40236e-22	polyribonucleotide nucleotidyltransferase [EC:2.7.7.8]
K00988	-3.75654	7.48402e-09	1.8952e-08	ATP adenylyltransferase [EC:2.7.7.53]
K01081	2.20094	8.29996e-34	2.61411e-32	5'-nucleotidase [EC:3.1.3.5]
K01119	3.32083	2.30887e-44	1.68646e-42	2',3'-cyclic-nucleotide 2'-phosphodiesterase / 3'-nucleotidase [EC:3.1.4.16 3.1.3.6]
K01120	-2.85323	8.61846e-13	3.12871e-12	3',5'-cyclic-nucleotide phosphodiesterase [EC:3.1.4.17]
K01129	0.637844	1.40228e-07	3.19304e-07	dGTPase [EC:3.1.5.1]
K01139	0.775154	4.57629e-05	8.52128e-05	GTP diphosphokinase / guanosine-3',5'-bis(diphosphate) 3'-diphosphatase [EC:2.7.6.5 3.1.7.2]
K01239	-1.49137	5.22826e-26	7.19864e-25	purine nucleosidase [EC:3.2.2.1]
K01241	0.664426	9.04308e-19	5.88715e-18	AMP nucleosidase [EC:3.2.2.4]
K01427	-3.69565	1.79712e-50	1.92797e-48	urease [EC:3.5.1.5]
K01428	-1.60733	5.78523e-33	1.65047e-31	urease subunit alpha [EC:3.5.1.5]
K01429	-2.91118	2.89732e-12	1.00673e-11	urease subunit beta [EC:3.5.1.5]
K01430	-2.63011	8.29114e-14	3.30843e-13	urease subunit gamma [EC:3.5.1.5]
K01466	-1.4052	3.49411e-17	1.96429e-16	allantoinase [EC:3.5.2.5]
K01477	-2.71391	1.99053e-40	1.1264e-38	allantoicase [EC:3.5.3.4]
K01483	-2.89408	5.61045e-20	4.18105e-19	ureidoglycolate lyase [EC:4.3.2.3]
K01487	-2.27228	2.48937e-35	9.12386e-34	guanine deaminase [EC:3.5.4.3]
K01490	-3.99022	3.27865e-25	4.21558e-24	AMP deaminase [EC:3.5.4.6]
K01492	4.50133	7.17849e-10	1.98314e-09	phosphoribosylglycinamide/phosphoribosylaminoimidazolecarboxamide formyltransferase [EC:2.1.2.2 2.1.2.3]
K01514	-3.46615	1.91924e-09	5.11549e-09	exopolyphosphatase [EC:3.6.1.11]
K01515	0.868686	2.68825e-15	1.25504e-14	ADP-ribose pyrophosphatase [EC:3.6.1.13]
K01519	0.587279	0.000247518	0.000431846	inosine triphosphate pyrophosphatase [EC:3.6.1.-]
K01522	-3.69037	7.16992e-08	1.67028e-07	bis(5'-adenosyl)-triphosphatase [EC:3.6.1.29]
K01524	0.548535	8.97889e-06	1.76207e-05	exopolyphosphatase / guanosine-5'-triphosphate,3'-diphosphate pyrophosphatase [EC:3.6.1.11 3.6.1.40]
K01525	2.26182	2.01365e-17	1.16444e-16	bis(5'-nucleosyl)-tetraphosphatase (symmetrical) [EC:3.6.1.41]
K01587	3.0681	8.16485e-14	3.26056e-13	phosphoribosylaminoimidazole carboxylase / phosphoribosylaminoimidazole-succinocarboxamide synthase [EC:4.1.1.21 6.3.2.6]
K01588	0.946929	2.06441e-16	1.07543e-15	5-(carboxyamino)imidazole ribonucleotide mutase [EC:5.4.99.18]
K01589	0.00227333	8.44107e-08	1.95666e-07	5-(carboxyamino)imidazole ribonucleotide synthase [EC:6.3.4.18]
K01756	0.739776	1.40229e-13	5.4809e-13	adenylosuccinate lyase [EC:4.3.2.2]
K01768	-0.0862258	0.00739857	0.0111043	adenylate cyclase [EC:4.6.1.1]
K01769	-0.775958	0.00110596	0.00181577	guanylate cyclase, other [EC:4.6.1.2]
K01923	0.85431	2.5294e-17	1.44323e-16	phosphoribosylaminoimidazole-succinocarboxamide synthase [EC:6.3.2.6]
K01933	1.13231	5.30659e-22	4.82797e-21	phosphoribosylformylglycinamidine cyclo-ligase [EC:6.3.3.1]
K01939	0.93599	2.10316e-16	1.09451e-15	adenylosuccinate synthase [EC:6.3.4.4]
K01945	0.818873	1.91199e-21	1.63823e-20	phosphoribosylamine---glycine ligase [EC:6.3.4.13]
K01951	0.763241	9.96123e-15	4.38422e-14	GMP synthase (glutamine-hydrolysing) [EC:6.3.5.2]
K01952	0.841131	6.00888e-21	4.91154e-20	phosphoribosylformylglycinamidine synthase [EC:6.3.5.3]
K02083	-2.35685	4.60356e-21	3.79296e-20	allantoate deiminase [EC:3.5.3.9]
K02319	4.15948	4.70212e-12	1.60995e-11	DNA polymerase I [EC:2.7.7.7]
K02320	-3.41943	3.58826e-36	1.44317e-34	DNA polymerase alpha subunit A [EC:2.7.7.7]
K02321	-4.26979	2.61689e-19	1.82969e-18	DNA polymerase alpha subunit B
K02322	5.55476	1.66931e-13	6.49251e-13	DNA polymerase II large subunit [EC:2.7.7.7]
K02323	4.50024	1.05831e-09	2.88575e-09	DNA polymerase II small subunit [EC:2.7.7.7]
K02324	-3.39933	7.41294e-27	1.11944e-25	DNA polymerase epsilon subunit 1 [EC:2.7.7.7]
K02325	-3.59923	1.65959e-17	9.67845e-17	DNA polymerase epsilon subunit 2 [EC:2.7.7.7]
K02327	-3.99958	4.23495e-43	2.79588e-41	DNA polymerase delta subunit 1 [EC:2.7.7.7]
K02328	-3.17027	7.13742e-17	3.89139e-16	DNA polymerase delta subunit 2
K02335	1.00331	2.82e-29	5.55172e-28	DNA polymerase I [EC:2.7.7.7]
K02337	1.14473	1.55724e-27	2.51774e-26	DNA polymerase III subunit alpha [EC:2.7.7.7]
K02338	0.821469	3.48778e-08	8.34587e-08	DNA polymerase III subunit beta [EC:2.7.7.7]
K02339	1.65229	7.12934e-10	1.97273e-09	DNA polymerase III subunit chi [EC:2.7.7.7]
K02340	0.826392	2.6227e-09	6.89942e-09	DNA polymerase III subunit delta [EC:2.7.7.7]
K02341	0.808867	2.12593e-09	5.63142e-09	DNA polymerase III subunit delta' [EC:2.7.7.7]
K02342	1.90666	1.18899e-72	5.83112e-70	DNA polymerase III subunit epsilon [EC:2.7.7.7]
K02343	1.05082	4.75377e-22	4.3442e-21	DNA polymerase III subunit gamma/tau [EC:2.7.7.7]
K02428	0.910988	7.72883e-11	2.34529e-10	XTP/dITP diphosphohydrolase [EC:3.6.1.66]
K02684	-3.9218	5.20823e-14	2.1235e-13	DNA primase small subunit [EC:2.7.7.-]
K02685	-3.51793	6.34644e-19	4.22781e-18	DNA primase large subunit [EC:2.7.7.-]
K02999	-3.55744	7.14853e-36	2.72677e-34	DNA-directed RNA polymerase I subunit RPA1 [EC:2.7.7.6]
K03000	-2.85612	1.40461e-06	2.93907e-06	DNA-directed RNA polymerase I subunit RPA12
K03002	-3.43778	8.79734e-28	1.46608e-26	DNA-directed RNA polymerase I subunit RPA2 [EC:2.7.7.6]
K03004	-4.1372	7.50054e-08	1.74493e-07	DNA-directed RNA polymerase I subunit RPA43
K03005	-3.58009	2.12418e-11	6.85368e-11	DNA-directed RNA polymerase I subunit RPA49
K03006	-3.79557	4.51255e-35	1.59707e-33	DNA-directed RNA polymerase II subunit RPB1 [EC:2.7.7.6]
K03007	-2.57678	0.000426819	0.000729837	DNA-directed RNA polymerases I, II, and III subunit RPABC5
K03008	-4.82238	2.45295e-10	7.08836e-10	DNA-directed RNA polymerase II subunit RPB11
K03009	-4.05621	0.00370641	0.00575925	DNA-directed RNA polymerases I, II, and III subunit RPABC4
K03010	-3.06327	1.44907e-24	1.74754e-23	DNA-directed RNA polymerase II subunit RPB2 [EC:2.7.7.6]
K03011	-3.93003	7.32354e-20	5.40295e-19	DNA-directed RNA polymerase II subunit RPB3
K03012	-3.19768	1.84236e-06	3.8178e-06	DNA-directed RNA polymerase II subunit RPB4
K03013	-3.24339	3.94537e-10	1.11538e-09	DNA-directed RNA polymerases I, II, and III subunit RPABC1
K03014	-2.60551	9.4822e-06	1.85766e-05	DNA-directed RNA polymerases I, II, and III subunit RPABC2
K03015	-3.42433	3.0975e-10	8.85897e-10	DNA-directed RNA polymerase II subunit RPB7
K03016	-3.51358	2.33689e-07	5.23209e-07	DNA-directed RNA polymerases I, II, and III subunit RPABC3
K03017	-3.69055	2.28875e-08	5.56728e-08	DNA-directed RNA polymerase II subunit RPB9
K03018	-3.71131	8.02366e-26	1.09306e-24	DNA-directed RNA polymerase III subunit RPC1 [EC:2.7.7.6]
K03019	-3.58833	8.31739e-07	1.77499e-06	DNA-directed RNA polymerase III subunit RPC11
K03020	-4.14352	4.50508e-09	1.16285e-08	DNA-directed RNA polymerases I and III subunit RPAC2
K03021	-3.96075	1.62308e-24	1.9551e-23	DNA-directed RNA polymerase III subunit RPC2 [EC:2.7.7.6]
K03022	-3.25581	6.6322e-08	1.55062e-07	DNA-directed RNA polymerase III subunit RPC8
K03023	-3.62868	7.83962e-09	1.98184e-08	DNA-directed RNA polymerase III subunit RPC3
K03024	-3.34366	1.4869e-05	2.86825e-05	DNA-directed RNA polymerase III subunit RPC7
K03025	-3.16342	3.02231e-14	1.26224e-13	DNA-directed RNA polymerase III subunit RPC6
K03026	-3.26259	0.000167681	0.000297749	DNA-directed RNA polymerase III subunit RPC4
K03027	-3.34112	2.67045e-19	1.86334e-18	DNA-directed RNA polymerases I and III subunit RPAC1
K03040	0.96635	1.94347e-17	1.12448e-16	DNA-directed RNA polymerase subunit alpha [EC:2.7.7.6]
K03041	5.06231	1.57743e-14	6.81742e-14	DNA-directed RNA polymerase subunit A' [EC:2.7.7.6]
K03042	5.56408	2.0292e-09	5.39323e-09	DNA-directed RNA polymerase subunit A" [EC:2.7.7.6]
K03043	1.03066	7.08218e-28	1.18601e-26	DNA-directed RNA polymerase subunit beta [EC:2.7.7.6]
K03044	7.27933	1.17573e-11	3.88354e-11	DNA-directed RNA polymerase subunit B' [EC:2.7.7.6]
K03045	9.21739	4.29773e-14	1.76626e-13	DNA-directed RNA polymerase subunit B" [EC:2.7.7.6]
K03046	1.03173	2.17451e-27	3.44543e-26	DNA-directed RNA polymerase subunit beta' [EC:2.7.7.6]
K03047	7.23673	1.63879e-10	4.81812e-10	DNA-directed RNA polymerase subunit D [EC:2.7.7.6]
K03049	5.01156	1.02989e-07	2.36972e-07	DNA-directed RNA polymerase subunit E' [EC:2.7.7.6]
K03050	4.82492	0.000142909	0.000255436	DNA-directed RNA polymerase subunit E" [EC:2.7.7.6]
K03051	5.68141	6.63326e-07	1.42503e-06	DNA-directed RNA polymerase subunit F [EC:2.7.7.6]
K03053	5.1455	6.23658e-05	0.000114759	DNA-directed RNA polymerase subunit H [EC:2.7.7.6]
K03055	6.85584	3.15178e-05	5.94291e-05	DNA-directed RNA polymerase subunit K [EC:2.7.7.6]
K03056	6.82635	7.8217e-05	0.000142652	DNA-directed RNA polymerase subunit L [EC:2.7.7.6]
K03058	3.34566	0.00189144	0.00303473	DNA-directed RNA polymerase subunit N [EC:2.7.7.6]
K03059	5.3153	3.00782e-05	5.67562e-05	DNA-directed RNA polymerase subunit P [EC:2.7.7.6]
K03060	0.53013	0.00091813	0.00152072	DNA-directed RNA polymerase subunit omega [EC:2.7.7.6]
K03504	-3.42745	4.66651e-06	9.38862e-06	DNA polymerase delta subunit 3
K03505	-2.99391	0.00017608	0.000312233	DNA polymerase delta subunit 4
K03651	-2.74212	9.59487e-07	2.0358e-06	3',5'-cyclic-AMP phosphodiesterase [EC:3.1.4.53]
K03763	4.69819	9.95413e-55	1.50761e-52	DNA polymerase III subunit alpha, Gram-positive type [EC:2.7.7.7]
K03783	0.527736	0.000162797	0.000289427	purine-nucleoside phosphorylase [EC:2.4.2.1]
K03784	1.32567	0.000302268	0.000523027	purine-nucleoside phosphorylase [EC:2.4.2.1]
K03787	1.04185	6.28715e-21	5.12274e-20	5'-nucleotidase [EC:3.1.3.5]
K03815	2.03358	6.00085e-09	1.53091e-08	xanthosine phosphorylase [EC:2.4.2.-]
K03816	2.41334	4.88702e-05	9.0769e-05	xanthine phosphoribosyltransferase [EC:2.4.2.22]
K04765	0.170364	0.0237566	0.0335531	nucleoside triphosphate diphosphatase [EC:3.6.1.9]
K05873	-0.980452	1.5373e-10	4.53138e-10	adenylate cyclase, class 2 [EC:4.6.1.1]
K06863	2.729	2.10202e-05	4.01124e-05	5-formaminoimidazole-4-carboxamide-1-(beta)-D-ribofuranosyl 5'-monophosphate synthetase [EC:6.3.4.23]
K07127	-2.79319	5.39587e-30	1.15534e-28	5-hydroxyisourate hydrolase [EC:3.5.2.17]
K07816	3.15971	0.000239022	0.000417801	putative GTP pyrophosphokinase [EC:2.7.6.5]
K08289	2.62843	4.00441e-25	5.09782e-24	phosphoribosylglycinamide formyltransferase 2 [EC:2.1.2.2]
K08312	3.38205	7.97578e-05	0.000145385	ADP-ribose diphosphatase [EC:3.6.1.-]
K08693	3.14717	0.00599396	0.00910096	2',3'-cyclic-nucleotide 2'-phosphodiesterase / 3'-nucleotidase / 5'-nucleotidase [EC:3.1.4.16 3.1.3.6 3.1.3.5]
K10807	-3.25206	2.04818e-09	5.44227e-09	ribonucleoside-diphosphate reductase subunit M1 [EC:1.17.4.1]
K10808	-2.54991	2.81902e-08	6.8057e-08	ribonucleoside-diphosphate reductase subunit M2 [EC:1.17.4.1]
K11175	0.841635	5.96252e-23	5.98519e-22	phosphoribosylglycinamide formyltransferase 1 [EC:2.1.2.2]
K11177	-0.692517	0.000135323	0.000242297	xanthine dehydrogenase YagR molybdenum-binding subunit [EC:1.17.1.4]
K11178	-0.782506	1.03317e-06	2.18674e-06	xanthine dehydrogenase YagS FAD-binding subunit [EC:1.17.1.4]
K11265	-2.93732	0.00134908	0.0021974	adenylate cyclase 10 [EC:4.6.1.1]
K11751	2.71619	8.79597e-26	1.1904e-24	5'-nucleotidase / UDP-sugar diphosphatase [EC:3.1.3.5 3.6.1.45]
K11787	0.290996	0.0147426	0.021382	phosphoribosylamine--glycine ligase / phosphoribosylglycinamide formyltransferase / phosphoribosylformylglycinamidine cyclo-ligase [EC:6.3.4.13 2.1.2.2 6.3.3.1]
K11788	-1.56747	7.76796e-10	2.14081e-09	phosphoribosylamine--glycine ligase / phosphoribosylformylglycinamidine cyclo-ligase [EC:6.3.4.13 6.3.3.1]
K11808	-1.57903	1.53362e-10	4.52182e-10	phosphoribosylaminoimidazole carboxylase [EC:4.1.1.21]
K12323	-5.43864	6.22261e-07	1.33988e-06	atrial natriuretic peptide receptor A [EC:4.6.1.2]
K13293	-2.717	0.0107044	0.0157447	cAMP-specific phosphodiesterase 4 [EC:3.1.4.53]
K13298	1.62448	0.0150943	0.0218583	dual 3',5'-cyclic-AMP and -GMP phosphodiesterase 11 [EC:3.1.4.17 3.1.4.35]
K13479	4.09977	1.95338e-12	6.88967e-12	xanthine dehydrogenase FAD-binding subunit [EC:1.17.1.4]
K13481	-1.21965	1.18067e-06	2.48366e-06	xanthine dehydrogenase small subunit [EC:1.17.1.4]
K13482	-1.68108	1.15357e-08	2.87737e-08	xanthine dehydrogenase large subunit [EC:1.17.1.4]
K13483	-0.664257	2.13223e-07	4.78949e-07	xanthine dehydrogenase YagT iron-sulfur-binding subunit
K13485	-3.35537	2.96985e-30	6.62045e-29	2-oxo-4-hydroxy-4-carboxy-5-ureidoimidazoline decarboxylase [EC:4.1.1.97]
K13798	1.54678	0.00246457	0.00390502	DNA-directed RNA polymerase subunit B [EC:2.7.7.6]
K14048	-0.365775	0.00353403	0.00551051	urease subunit gamma/beta [EC:3.5.1.5]
K14721	-4.5231	1.51708e-06	3.16092e-06	DNA-directed RNA polymerase III subunit RPC5
K14977	-3.21852	1.04252e-42	6.6277e-41	(S)-ureidoglycine aminohydrolase [EC:3.5.3.26]
K15518	5.51207	2.01459e-07	4.53711e-07	deoxyguanosine kinase [EC:2.7.1.113]
K15519	4.72409	3.31347e-05	6.23636e-05	deoxyadenosine/deoxycytidine kinase [EC:2.7.1.76 2.7.1.74]
K16839	-6.17997	1.36235e-13	5.33289e-13	FAD-dependent urate hydroxylase [EC:1.14.13.113]
K16840	-1.71946	1.86042e-16	9.73106e-16	2-oxo-4-hydroxy-4-carboxy-5-ureidoimidazoline decarboxylase [EC:4.1.1.97]
K16841	-0.833184	0.000472186	0.000803277	allantoin racemase [EC:5.1.99.3]
K16842	-2.4934	0.00674059	0.0101642	allantoinase [EC:3.5.2.5]
K18151	-3.62556	1.64667e-31	4.19779e-30	ureidoglycolate amidohydrolase [EC:3.5.1.116]
K18445	3.64582	4.15254e-08	9.86779e-08	diadenosine hexaphosphate hydrolase (ATP-forming) [EC:3.6.1.61]
K18453	4.01706	0.0211648	0.0301156	ADP-ribose/FAD diphosphatase [EC:3.6.1.13 3.6.1.18]
K18550	-3.07562	5.38988e-14	2.19322e-13	IMP and pyridine-specific 5'-nucleotidase [EC:3.1.3.99 3.1.3.-]
K19572	-3.74363	2.42296e-36	9.9024e-35	adenosine deaminase CECR1 [EC:3.5.4.4]
K20881	-1.07849	0.00465639	0.00715229	5'-nucleotidase [EC:3.1.3.5]
K00207	-3.84667	8.96781e-13	3.25324e-12	dihydropyrimidine dehydrogenase (NADP+) [EC:1.3.1.2]
K00226	1.35449	1.69633e-14	7.30069e-14	dihydroorotate dehydrogenase (fumarate) [EC:1.3.98.1]
K00254	0.751369	2.96931e-07	6.58079e-07	dihydroorotate dehydrogenase [EC:1.3.5.2]
K00560	1.70302	8.16613e-84	7.00858e-81	thymidylate synthase [EC:2.1.1.45]
K00609	1.16693	4.25952e-33	1.23923e-31	aspartate carbamoyltransferase catalytic subunit [EC:2.1.3.2]
K00610	5.19608	4.378e-10	1.23127e-09	aspartate carbamoyltransferase regulatory subunit
K00756	-0.129109	0.0170123	0.0245001	pyrimidine-nucleoside phosphorylase [EC:2.4.2.2]
K00757	3.30246	4.07572e-29	7.90506e-28	uridine phosphorylase [EC:2.4.2.3]
K00758	1.27099	2.05046e-09	5.44551e-09	thymidine phosphorylase [EC:2.4.2.4]
K00761	0.840966	3.32744e-11	1.05056e-10	uracil phosphoribosyltransferase [EC:2.4.2.9]
K00762	0.800366	3.25892e-18	2.01583e-17	orotate phosphoribosyltransferase [EC:2.4.2.10]
K00857	1.93	3.93367e-17	2.1982e-16	thymidine kinase [EC:2.7.1.21]
K00876	1.44731	6.49955e-19	4.32701e-18	uridine kinase [EC:2.7.1.48]
K00943	0.503828	2.47376e-07	5.51815e-07	dTMP kinase [EC:2.7.4.9]
K00945	0.668762	2.21656e-08	5.39932e-08	CMP/dCMP kinase [EC:2.7.4.25]
K01240	-3.46537	1.47305e-18	9.38795e-18	uridine nucleosidase [EC:3.2.2.3]
K01465	0.614016	4.19303e-14	1.72598e-13	dihydroorotase [EC:3.5.2.3]
K01485	-0.170352	3.53721e-05	6.64655e-05	cytosine deaminase [EC:3.5.4.1]
K01489	0.423025	0.00962741	0.0142461	cytidine deaminase [EC:3.5.4.5]
K01493	1.69403	3.67602e-22	3.39546e-21	dCMP deaminase [EC:3.5.4.12]
K01494	0.918784	3.58091e-14	1.48589e-13	dCTP deaminase [EC:3.5.4.13]
K01520	0.979535	1.16627e-18	7.52594e-18	dUTP pyrophosphatase [EC:3.6.1.23]
K01591	0.945808	1.05381e-21	9.25254e-21	orotidine-5'-phosphate decarboxylase [EC:4.1.1.23]
K01937	1.06915	3.60957e-24	4.13055e-23	CTP synthase [EC:6.3.4.2]
K01955	0.733973	1.45464e-12	5.18564e-12	carbamoyl-phosphate synthase large subunit [EC:6.3.5.5]
K01956	0.728567	6.14336e-12	2.08127e-11	carbamoyl-phosphate synthase small subunit [EC:6.3.5.5]
K02825	0.777189	3.61667e-05	6.79091e-05	pyrimidine operon attenuation protein / uracil phosphoribosyltransferase [EC:2.4.2.9]
K03465	0.320683	3.00278e-05	5.66714e-05	thymidylate synthase (FAD) [EC:2.1.1.148]
K06016	-0.49578	6.90674e-05	0.000126615	beta-ureidopropionase / N-carbamoyl-L-amino-acid hydrolase [EC:3.5.1.6 3.5.1.87]
K08722	3.04451	8.87784e-07	1.89028e-06	5'-deoxynucleotidase [EC:3.1.3.89]
K09018	-4.04785	1.80623e-28	3.20731e-27	pyrimidine oxygenase [EC:1.14.99.46]
K09023	0.00447962	0.0131542	0.0191669	aminoacrylate hydrolase [EC:3.5.1.-]
K09024	-1.27045	0.0084355	0.0125781	flavin reductase [EC:1.5.1.-]
K09903	1.09064	1.16277e-27	1.90994e-26	uridylate kinase [EC:2.7.4.22]
K11540	2.15896	5.81578e-19	3.88671e-18	carbamoyl-phosphate synthase / aspartate carbamoyltransferase / dihydroorotase [EC:6.3.5.5 2.1.3.2 3.5.2.3]
K11541	-2.96879	7.99777e-38	3.71032e-36	carbamoyl-phosphate synthase / aspartate carbamoyltransferase [EC:6.3.5.5 2.1.3.2]
K13421	0.551439	2.08135e-06	4.29748e-06	uridine monophosphate synthetase [EC:2.4.2.10 4.1.1.23]
K13799	1.12655	0.000579122	0.000975368	pantoate ligase / CMP/dCMP kinase [EC:6.3.2.1 2.7.4.25]
K13800	-3.17052	2.15483e-14	9.15157e-14	UMP-CMP kinase [EC:2.7.4.- 2.7.4.14]
K16066	-2.51489	2.20092e-29	4.37592e-28	3-hydroxy acid dehydrogenase / malonic semialdehyde reductase [EC:1.1.1.381 1.1.1.-]
K16329	0.452715	0.0121058	0.0177049	pseudouridylate synthase [EC:4.2.1.70]
K16330	-2.35466	1.7782e-07	4.01792e-07	pseudouridylate synthase / pseudouridine kinase [EC:4.2.1.70 2.7.1.83]
K16904	2.57445	0.000188681	0.000333143	dCTP diphosphatase [EC:3.6.1.12]
K17723	0.0388084	0.0105951	0.0155968	dihydropyrimidine dehydrogenase (NAD+) subunit PreA [EC:1.3.1.1]
K17828	0.605059	1.34045e-05	2.59692e-05	dihydroorotate dehydrogenase (NAD+) catalytic subunit [EC:1.3.1.14]
K18942	1.77876	1.03787e-05	2.0279e-05	DNA polymerase [EC:2.7.7.7]
K19794	1.6639	0.0092927	0.0137785	barbiturase [EC:3.5.2.1]
K19795	7.3402	1.02614e-28	1.88047e-27	ureidomalonase [EC:3.5.1.95]
K19796	7.97068	1.15335e-17	6.8032e-17	dCMP hydroxymethylase [EC:2.1.2.8]
K00259	0.899523	2.84288e-12	9.88815e-12	alanine dehydrogenase [EC:1.4.1.1]
K00272	-3.13357	0.00529584	0.00808746	D-aspartate oxidase [EC:1.4.3.1]
K00278	1.18329	1.52129e-35	5.69737e-34	L-aspartate oxidase [EC:1.4.3.16]
K00294	0.575246	0.00380212	0.00589907	1-pyrroline-5-carboxylate dehydrogenase [EC:1.2.1.88]
K00812	0.348279	0.000249245	0.000434786	aspartate aminotransferase [EC:2.6.1.1]
K00813	1.86523	6.51467e-06	1.29451e-05	aspartate aminotransferase [EC:2.6.1.1]
K00827	0.0714902	0.00235659	0.00374198	alanine-glyoxylate transaminase / (R)-3-amino-2-methylpropionate-pyruvate transaminase [EC:2.6.1.44 2.6.1.40]
K01424	1.08913	1.15855e-30	2.68736e-29	L-asparaginase [EC:3.5.1.1]
K01425	-0.932146	0.00129476	0.00211126	glutaminase [EC:3.5.1.2]
K01744	1.94778	2.74739e-35	9.99837e-34	aspartate ammonia-lyase [EC:4.3.1.1]
K01755	0.678634	6.8814e-14	2.77167e-13	argininosuccinate lyase [EC:4.3.2.1]
K01779	0.147769	0.000136689	0.000244658	aspartate racemase [EC:5.1.1.13]
K01914	4.24934	8.02963e-34	2.53672e-32	aspartate--ammonia ligase [EC:6.3.1.1]
K01940	0.667937	1.6407e-10	4.82237e-10	argininosuccinate synthase [EC:6.3.4.5]
K01953	0.000277918	0.00111279	0.00182639	asparagine synthase (glutamine-hydrolysing) [EC:6.3.5.4]
K09758	0.735053	0.0175977	0.0252915	aspartate 4-decarboxylase [EC:4.1.1.12]
K11358	2.98504	3.36676e-25	4.31272e-24	aspartate aminotransferase [EC:2.6.1.1]
K13566	1.0625	0.00054817	0.000926572	omega-amidase [EC:3.5.1.3]
K13821	0.185324	0.0223377	0.0316837	RHH-type transcriptional regulator, proline utilization regulon repressor / proline dehydrogenase / delta 1-pyrroline-5-carboxylate dehydrogenase [EC:1.5.5.2 1.2.1.88]
K14260	1.20376	1.64579e-10	4.83596e-10	alanine-synthesizing transaminase [EC:2.6.1.66 2.6.1.2]
K19244	0.650956	0.000954863	0.00157927	alanine dehydrogenase [EC:1.4.1.1]
K00003	0.794742	1.73657e-14	7.4645e-14	homoserine dehydrogenase [EC:1.1.1.3]
K00060	0.952717	1.84758e-05	3.54013e-05	threonine 3-dehydrogenase [EC:1.1.1.103]
K00108	-0.949926	9.07701e-15	4.02255e-14	choline dehydrogenase [EC:1.1.99.1]
K00133	0.767242	9.44562e-14	3.756e-13	aspartate-semialdehyde dehydrogenase [EC:1.2.1.11]
K00273	-3.04983	5.46915e-11	1.6814e-10	D-amino-acid oxidase [EC:1.4.3.3]
K00274	-0.816942	4.30479e-08	1.02131e-07	monoamine oxidase [EC:1.4.3.4]
K00276	-3.60373	3.77494e-58	7.33548e-56	primary-amine oxidase [EC:1.4.3.21]
K00301	-2.3668	3.76689e-34	1.21615e-32	sarcosine oxidase [EC:1.5.3.1]
K00302	-1.20549	3.82358e-12	1.31923e-11	sarcosine oxidase, subunit alpha [EC:1.5.3.1]
K00303	-0.767052	2.07985e-20	1.61177e-19	sarcosine oxidase, subunit beta [EC:1.5.3.1]
K00304	-1.94384	2.45495e-11	7.8569e-11	sarcosine oxidase, subunit delta [EC:1.5.3.1]
K00305	-2.0202	7.75354e-09	1.96152e-08	sarcosine oxidase, subunit gamma [EC:1.5.3.1]
K00306	-2.97224	2.24684e-16	1.16634e-15	sarcosine oxidase / L-pipecolate oxidase [EC:1.5.3.1 1.5.3.7]
K00314	-2.06134	0.0251965	0.0354894	sarcosine dehydrogenase [EC:1.5.8.3]
K00315	-3.50091	1.15111e-20	9.11241e-20	dimethylglycine dehydrogenase [EC:1.5.8.4]
K00499	-1.85685	8.76461e-24	9.6542e-23	choline monooxygenase [EC:1.14.15.7]
K00544	-4.17106	1.36821e-17	8.02001e-17	betaine-homocysteine S-methyltransferase [EC:2.1.1.5]
K00639	0.863891	1.42809e-07	3.24893e-07	glycine C-acetyltransferase [EC:2.3.1.29]
K00836	0.508021	0.00285087	0.00448399	diaminobutyrate-2-oxoglutarate transaminase [EC:2.6.1.76]
K00928	0.811126	5.05355e-13	1.86949e-12	aspartate kinase [EC:2.7.2.4]
K01620	0.334743	0.0215073	0.0305818	threonine aldolase [EC:4.1.2.48]
K01694	-1.84745	5.74927e-06	1.14863e-05	tryptophan synthase [EC:4.2.1.20]
K01695	0.676721	3.53449e-11	1.1115e-10	tryptophan synthase alpha chain [EC:4.2.1.20]
K01696	0.701007	2.74781e-10	7.90053e-10	tryptophan synthase beta chain [EC:4.2.1.20]
K01697	0.253918	0.00863243	0.0128513	cystathionine beta-synthase [EC:4.2.1.22]
K01733	0.364424	0.00467399	0.00717612	threonine synthase [EC:4.2.3.1]
K01752	-0.230471	2.81886e-05	5.33176e-05	L-serine dehydratase [EC:4.3.1.17]
K01753	-0.627605	0.00018134	0.000320953	D-serine dehydratase [EC:4.3.1.18]
K02204	1.47886	4.20185e-06	8.4836e-06	homoserine kinase type II [EC:2.7.1.39]
K06001	1.87926	9.76468e-20	7.09523e-19	tryptophan synthase beta chain [EC:4.2.1.20]
K06718	4.79188	8.09859e-05	0.000147467	L-2,4-diaminobutyric acid acetyltransferase [EC:2.3.1.178]
K06720	2.29268	3.14934e-07	6.9633e-07	L-ectoine synthase [EC:4.2.1.108]
K11440	4.46235	6.92748e-08	1.61563e-07	choline dehydrogenase [EC:1.1.1.1]
K12235	-2.12752	9.36911e-10	2.5622e-09	serine racemase [EC:5.1.1.18]
K12524	0.347643	8.59734e-05	0.000156217	bifunctional aspartokinase / homoserine dehydrogenase 1 [EC:2.7.2.4 1.1.1.3]
K12526	-1.51898	5.35396e-07	1.15963e-06	bifunctional diaminopimelate decarboxylase / aspartate kinase [EC:4.1.1.20 2.7.2.4]
K13745	1.68271	1.31295e-10	3.89911e-10	L-2,4-diaminobutyrate decarboxylase [EC:4.1.1.86]
K15783	3.18579	2.56351e-11	8.19162e-11	ectoine hydrolase [EC:3.5.4.44]
K17989	-1.77232	8.31311e-10	2.28494e-09	L-serine/L-threonine ammonia-lyase [EC:4.3.1.17 4.3.1.19]
K20498	-2.41511	0.00249566	0.00395184	D-serine ammonia-lyase [EC:4.3.1.18]
K20801	1.68914	0.0194232	0.0277333	L-allo-threonine aldolase [EC:4.1.2.49]
K00456	-2.94232	1.66276e-16	8.76397e-16	cysteine dioxygenase [EC:1.13.11.20]
K00548	0.535559	1.43824e-06	3.00577e-06	5-methyltetrahydrofolate--homocysteine methyltransferase [EC:2.1.1.13]
K00558	0.443454	1.6158e-07	3.66383e-07	DNA (cytosine-5)-methyltransferase 1 [EC:2.1.1.37]
K00641	0.223014	0.00845751	0.0126073	homoserine O-acetyltransferase [EC:2.3.1.31]
K00772	0.708177	7.4587e-06	1.47272e-05	5'-methylthioadenosine phosphorylase [EC:2.4.2.28]
K00789	1.07007	7.41519e-26	1.01285e-24	S-adenosylmethionine synthetase [EC:2.5.1.6]
K00815	-5.42294	0.00204187	0.00326592	tyrosine aminotransferase [EC:2.6.1.5]
K00826	0.477638	7.89402e-06	1.55599e-05	branched-chain amino acid aminotransferase [EC:2.6.1.42]
K00832	2.14264	6.52186e-23	6.51036e-22	aromatic-amino-acid transaminase [EC:2.6.1.57]
K00838	-3.50783	9.36989e-17	5.04446e-16	aromatic amino acid aminotransferase I / 2-aminoadipate transaminase [EC:2.6.1.57 2.6.1.39 2.6.1.27 2.6.1.5]
K00899	-0.94054	0.000176636	0.000313057	5-methylthioribose kinase [EC:2.7.1.100]
K01251	0.576583	2.11022e-06	4.35447e-06	adenosylhomocysteinase [EC:3.3.1.1]
K01505	-2.54508	3.49821e-53	4.56051e-51	1-aminocyclopropane-1-carboxylate deaminase [EC:3.5.99.7]
K01611	0.191969	3.80876e-07	8.35138e-07	S-adenosylmethionine decarboxylase [EC:4.1.1.50]
K01740	0.629847	1.18916e-07	2.7222e-07	O-acetylhomoserine (thiol)-lyase [EC:2.5.1.49]
K01760	0.113535	0.000196813	0.000347026	cystathionine beta-lyase [EC:4.4.1.8]
K01761	0.828502	6.46349e-05	0.000118701	methionine-gamma-lyase [EC:4.4.1.11]
K01919	1.49398	1.22417e-12	4.39445e-12	glutamate--cysteine ligase [EC:6.3.2.2]
K05396	-0.536205	0.000429259	0.000733645	D-cysteine desulfhydrase [EC:4.4.1.15]
K07173	3.77173	4.19583e-10	1.18229e-09	S-ribosylhomocysteine lyase [EC:4.4.1.21]
K08963	0.503876	1.04526e-05	2.04194e-05	methylthioribose-1-phosphate isomerase [EC:5.3.1.23]
K08964	-2.69511	7.20093e-19	4.754e-18	methylthioribulose-1-phosphate dehydratase [EC:4.2.1.109]
K08965	7.94641	1.12707e-23	1.22444e-22	2,3-diketo-5-methylthiopentyl-1-phosphate enolase [EC:5.3.2.5]
K08967	-2.17364	6.18869e-15	2.77965e-14	1,2-dihydroxy-3-keto-5-methylthiopentene dioxygenase [EC:1.13.11.53 1.13.11.54]
K08968	-5.01428	3.76126e-13	1.40863e-12	L-methionine (R)-S-oxide reductase [EC:1.8.4.14]
K08969	4.41117	1.01164e-09	2.76289e-09	aminotransferase [EC:2.6.1.-]
K09880	-1.65367	6.11185e-08	1.43287e-07	enolase-phosphatase E1 [EC:3.1.3.77]
K11204	-3.65401	3.43903e-21	2.88425e-20	glutamate--cysteine ligase catalytic subunit [EC:6.3.2.2]
K11205	-4.39411	6.22042e-12	2.10391e-11	glutamate--cysteine ligase regulatory subunit
K12960	-0.0644754	0.00484127	0.00742188	5-methylthioadenosine/S-adenosylhomocysteine deaminase [EC:3.5.4.31 3.5.4.28]
K13060	1.4929	0.000264693	0.000460796	acyl homoserine lactone synthase [EC:2.3.1.184]
K14155	0.534547	0.00162381	0.00262249	cystathione beta-lyase [EC:4.4.1.8]
K16843	1.3933	4.49396e-15	2.0607e-14	(S)-sulfolactate dehydrogenase [EC:1.1.1.310]
K16844	1.45852	0.000163034	0.000289797	(2R)-3-sulfolactate dehydrogenase (NADP+) [EC:1.1.1.338]
K16845	2.91642	4.49842e-23	4.55996e-22	(2R)-sulfolactate sulfo-lyase subunit alpha [EC:4.4.1.24]
K16846	2.8856	5.08888e-39	2.62052e-37	(2R)-sulfolactate sulfo-lyase subunit beta [EC:4.4.1.24]
K17216	1.03948	0.00613826	0.00931044	cystathionine beta-synthase (O-acetyl-L-serine) [EC:2.5.1.134]
K17398	2.1598	1.50182e-07	3.41138e-07	DNA (cytosine-5)-methyltransferase 3A [EC:2.1.1.37]
K17462	6.6277	6.7553e-12	2.2766e-11	putative AdoMet-dependent methyltransferase [EC:2.1.1.-]
K19696	2.71544	0.000485463	0.000824094	5'-methylthioinosine phosphorylase [EC:2.4.2.44]
K20249	-3.83795	0.0359695	0.0494857	acyl homoserine lactone synthase [EC:2.3.1.184]
K00020	0.429337	6.29033e-05	0.0001157	3-hydroxyisobutyrate dehydrogenase [EC:1.1.1.31]
K00186	1.43421	1.88471e-17	1.09356e-16	2-oxoisovalerate ferredoxin oxidoreductase, alpha subunit [EC:1.2.7.7]
K00187	1.73386	4.6816e-14	1.91713e-13	2-oxoisovalerate ferredoxin oxidoreductase, beta subunit [EC:1.2.7.7]
K00188	1.94743	1.10758e-06	2.3351e-06	2-oxoisovalerate ferredoxin oxidoreductase, delta subunit [EC:1.2.7.7]
K00263	0.763648	1.86678e-05	3.57426e-05	leucine dehydrogenase [EC:1.4.1.9]
K01968	0.55269	3.95464e-10	1.11739e-09	3-methylcrotonyl-CoA carboxylase alpha subunit [EC:6.4.1.4]
K01969	0.318014	0.00390347	0.00604812	3-methylcrotonyl-CoA carboxylase beta subunit [EC:6.4.1.4]
K05607	-2.14223	2.10033e-11	6.78096e-11	methylglutaconyl-CoA hydratase [EC:4.2.1.18]
K11538	1.51655	4.39928e-05	8.20801e-05	isobutyryl-CoA dehydrogenase [EC:1.3.99.-]
K13766	1.22537	6.59634e-18	3.98683e-17	methylglutaconyl-CoA hydratase [EC:4.2.1.18]
K18660	-1.59073	9.78963e-20	7.10524e-19	malonyl-CoA/methylmalonyl-CoA synthetase [EC:6.2.1.-]
K18662	-0.776136	3.80201e-05	7.12202e-05	malonyl-CoA/methylmalonyl-CoA synthetase [EC:6.2.1.-]
K00053	0.766031	1.42642e-14	6.19077e-14	ketol-acid reductoisomerase [EC:1.1.1.86]
K01687	0.519287	2.97115e-08	7.15954e-08	dihydroxy-acid dehydratase [EC:4.2.1.9]
K01702	-2.03281	2.0999e-19	1.48332e-18	3-isopropylmalate dehydratase [EC:4.2.1.33]
K00143	-4.00571	1.3333e-24	1.62313e-23	L-2-aminoadipate reductase [EC:1.2.1.95]
K00215	0.581534	3.14003e-13	1.18713e-12	4-hydroxy-tetrahydrodipicolinate reductase [EC:1.17.1.8]
K00290	0.725092	5.94573e-05	0.000109642	saccharopine dehydrogenase (NAD+, L-lysine forming) [EC:1.5.1.7]
K00293	-1.54431	0.00044763	0.000763395	saccharopine dehydrogenase (NADP+, L-glutamate forming) [EC:1.5.1.10]
K00674	0.972488	1.76735e-10	5.17541e-10	2,3,4,5-tetrahydropyridine-2,6-dicarboxylate N-succinyltransferase [EC:2.3.1.117]
K00821	0.488016	1.01814e-07	2.34426e-07	acetylornithine/N-succinyldiaminopimelate aminotransferase [EC:2.6.1.11 2.6.1.17]
K01439	0.767214	4.01478e-18	2.47002e-17	succinyl-diaminopimelate desuccinylase [EC:3.5.1.18]
K01586	0.987798	3.62214e-28	6.24865e-27	diaminopimelate decarboxylase [EC:4.1.1.20]
K01705	-2.22981	2.02621e-11	6.54578e-11	homoaconitate hydratase [EC:4.2.1.36]
K01714	0.455723	9.54623e-07	2.02631e-06	4-hydroxy-tetrahydrodipicolinate synthase [EC:4.3.3.7]
K01778	0.89422	1.55632e-21	1.34355e-20	diaminopimelate epimerase [EC:5.1.1.7]
K01928	1.12597	7.92271e-23	7.86088e-22	UDP-N-acetylmuramoyl-L-alanyl-D-glutamate--2,6-diaminopimelate ligase [EC:6.3.2.13]
K01929	1.04057	9.37548e-13	3.39415e-12	UDP-N-acetylmuramoyl-tripeptide--D-alanyl-D-alanine ligase [EC:6.3.2.10]
K03340	7.36263	4.76023e-05	8.8462e-05	diaminopimelate dehydrogenase [EC:1.4.1.16]
K05822	1.29514	0.0260107	0.0365412	tetrahydrodipicolinate N-acetyltransferase [EC:2.3.1.89]
K05823	1.77782	5.26218e-05	9.75085e-05	N-acetyldiaminopimelate deacetylase [EC:3.5.1.47]
K05824	-1.3567	2.36254e-06	4.8489e-06	homoisocitrate dehydrogenase [EC:1.1.1.87]
K05825	0.627926	0.0223086	0.0316468	2-aminoadipate transaminase [EC:2.6.1.-]
K05826	-1.24648	0.000429811	0.000734423	alpha-aminoadipate/glutamate carrier protein LysW
K05827	1.29674	2.58199e-15	1.20817e-14	[lysine-biosynthesis-protein LysW]---L-2-aminoadipate ligase [EC:6.3.2.43]
K05828	1.20372	4.76136e-12	1.62914e-11	LysW-gamma-L-alpha-aminoadipate/LysW-L-glutamate kinase [EC:2.7.2.-]
K05829	1.92737	8.96194e-20	6.54603e-19	LysW-gamma-L-alpha-aminoadipyl-6-phosphate/LysW-L-glutamyl-5-phosphate reductase [EC:1.2.1.-]
K05830	0.580182	2.45546e-07	5.48089e-07	LysW-gamma-L-lysine/LysW-L-ornithine aminotransferase [EC:2.6.1.-]
K05831	0.897988	0.000563326	0.000951097	LysW-gamma-L-lysine/LysW-L-ornithine carboxypeptidase
K10206	0.894718	7.03122e-21	5.69296e-20	LL-diaminopimelate aminotransferase [EC:2.6.1.83]
K14267	0.853015	1.87701e-12	6.63851e-12	N-succinyldiaminopimelate aminotransferase [EC:2.6.1.17]
K16180	8.39146	1.9279e-12	6.8068e-12	methylornithine synthase [EC:5.4.99.58]
K16181	7.80431	2.17078e-10	6.29948e-10	pyrrolysine biosynthesis protein PylC
K16182	5.25897	0.00834676	0.0124512	pyrrolysine biosynthesis protein PylD
K17450	-3.12552	7.50099e-22	6.70015e-21	homoaconitase [EC:4.2.1.-]
K00471	-4.80665	2.16316e-70	9.68628e-68	gamma-butyrobetaine dioxygenase [EC:1.14.11.1]
K00474	-4.73684	5.17664e-13	1.9109e-12	trimethyllysine dioxygenase [EC:1.14.11.8]
K00824	1.81652	2.46796e-14	1.03957e-13	D-alanine transaminase [EC:2.6.1.21]
K01582	3.6984	4.00883e-52	4.97433e-50	lysine decarboxylase [EC:4.1.1.18]
K01843	0.888651	3.69191e-12	1.27508e-11	lysine 2,3-aminomutase [EC:5.4.3.2]
K01844	1.20164	2.24527e-07	5.03134e-07	beta-lysine 5,6-aminomutase alpha subunit [EC:5.4.3.3]
K03897	-5.79991	2.46585e-22	2.31925e-21	lysine N6-hydroxylase [EC:1.14.13.59]
K06101	-4.56816	4.27979e-17	2.38386e-16	histone-lysine N-methyltransferase ASH1L [EC:2.1.1.43]
K11419	-3.5324	1.77e-15	8.41217e-15	histone-lysine N-methyltransferase SUV39H [EC:2.1.1.43]
K11422	-4.02993	1.21419e-26	1.78898e-25	histone-lysine N-methyltransferase SETD1 [EC:2.1.1.43]
K11423	-4.02041	3.75271e-19	2.5835e-18	histone-lysine N-methyltransferase SETD2 [EC:2.1.1.43]
K11427	-3.39945	3.62333e-11	1.1384e-10	histone-lysine N-methyltransferase, H3 lysine-79 specific [EC:2.1.1.43]
K11429	-3.85724	6.98005e-11	2.12434e-10	histone-lysine N-methyltransferase SUV420H [EC:2.1.1.43]
K11430	-6.57253	3.01167e-09	7.89042e-09	histone-lysine N-methyltransferase EZH2 [EC:2.1.1.43]
K11433	-5.01445	3.02018e-10	8.64745e-10	histone-lysine N-methyltransferase SETMAR [EC:2.1.1.43]
K18011	0.998	0.000185723	0.000328258	beta-lysine 5,6-aminomutase beta subunit [EC:5.4.3.3]
K18012	1.06091	1.73742e-09	4.6429e-09	L-erythro-3,5-diaminohexanoate dehydrogenase [EC:1.4.1.11]
K18013	1.45682	1.82687e-22	1.74051e-21	3-keto-5-aminohexanoate cleavage enzyme [EC:2.3.1.247]
K18014	0.985592	0.0065659	0.00991964	3-aminobutyryl-CoA ammonia-lyase [EC:4.3.1.14]
K00145	0.830323	2.83538e-22	2.64028e-21	N-acetyl-gamma-glutamyl-phosphate reductase [EC:1.2.1.38]
K00491	-5.64984	4.19205e-26	5.81859e-25	nitric-oxide synthase, bacterial [EC:1.14.14.47]
K00611	0.831827	8.55065e-09	2.15419e-08	ornithine carbamoyltransferase [EC:2.1.3.3]
K00618	-3.36056	2.7384e-12	9.54085e-12	amino-acid N-acetyltransferase [EC:2.3.1.1]
K00620	0.693875	3.32494e-23	3.41412e-22	glutamate N-acetyltransferase / amino-acid N-acetyltransferase [EC:2.3.1.35 2.3.1.1]
K00818	0.708396	6.62753e-11	2.01824e-10	acetylornithine aminotransferase [EC:2.6.1.11]
K00930	0.697159	1.05236e-11	3.49224e-11	acetylglutamate kinase [EC:2.7.2.8]
K01438	0.470823	0.000260543	0.000453802	acetylornithine deacetylase [EC:3.5.1.16]
K01476	-0.852663	4.27444e-17	2.38217e-16	arginase [EC:3.5.3.1]
K01478	0.595575	0.00132806	0.00216385	arginine deiminase [EC:3.5.3.6]
K09065	0.87733	0.000510433	0.00086463	N-acetylornithine carbamoyltransferase [EC:2.1.3.9]
K12659	-3.72802	3.08284e-22	2.86296e-21	N-acetyl-gamma-glutamyl-phosphate reductase / acetylglutamate kinase [EC:1.2.1.38 2.7.2.8]
K13240	-4.88986	7.43168e-06	1.46767e-05	nitric-oxide synthase, brain [EC:1.14.13.39]
K13242	-5.27058	0.000733785	0.00122603	nitric-oxide synthase, endothelial [EC:1.14.13.39]
K14541	-2.5023	0.00127057	0.00207312	urea carboxylase / allophanate hydrolase [EC:6.3.4.6 3.5.1.54]
K14682	1.77031	4.42626e-13	1.6463e-12	amino-acid N-acetyltransferase [EC:2.3.1.1]
K00137	-0.608257	4.46386e-11	1.38725e-10	aminobutyraldehyde dehydrogenase [EC:1.2.1.19]
K00147	0.76719	3.8233e-16	1.934e-15	glutamate-5-semialdehyde dehydrogenase [EC:1.2.1.41]
K00286	0.821462	2.89181e-18	1.79848e-17	pyrroline-5-carboxylate reductase [EC:1.5.1.2]
K00316	-4.10989	2.23425e-14	9.47716e-14	spermidine dehydrogenase [EC:1.5.99.6]
K00318	0.455246	0.00206416	0.00330106	proline dehydrogenase [EC:1.5.-.-]
K00657	1.51083	6.62969e-10	1.83892e-09	diamine N-acetyltransferase [EC:2.3.1.57]
K00673	-2.44244	0.000485285	0.000823929	arginine N-succinyltransferase [EC:2.3.1.109]
K00931	0.792911	7.45305e-13	2.71906e-12	glutamate 5-kinase [EC:2.7.2.11]
K00933	-2.10099	0.0108486	0.0159432	creatine kinase [EC:2.7.3.2]
K01259	0.291797	0.00161153	0.00260347	proline iminopeptidase [EC:3.4.11.5]
K01473	0.0381174	0.0112416	0.0164925	N-methylhydantoinase A [EC:3.5.2.14]
K01474	-0.276801	0.000474782	0.000807295	N-methylhydantoinase B [EC:3.5.2.14]
K01480	0.573863	3.7688e-05	7.06367e-05	agmatinase [EC:3.5.3.11]
K01484	-2.09146	0.00344442	0.00537567	succinylarginine dihydrolase [EC:3.5.3.23]
K01581	-0.53492	0.00290001	0.00455918	ornithine decarboxylase [EC:4.1.1.17]
K01584	0.887396	4.93091e-06	9.90704e-06	arginine decarboxylase [EC:4.1.1.19]
K01585	-0.052741	0.0102874	0.0151768	arginine decarboxylase [EC:4.1.1.19]
K01750	-0.458731	0.0218694	0.0310538	ornithine cyclodeaminase [EC:4.3.1.12]
K01777	0.796737	4.89253e-07	1.06327e-06	proline racemase [EC:5.1.1.4]
K06447	-2.22288	2.05944e-06	4.25309e-06	succinylglutamic semialdehyde dehydrogenase [EC:1.2.1.71]
K09251	0.623236	0.0108764	0.0159817	putrescine aminotransferase [EC:2.6.1.82]
K09472	-1.90106	2.05366e-26	2.95814e-25	4-(gamma-glutamylamino)butanal dehydrogenase [EC:1.2.1.99]
K10536	-1.19574	8.10879e-12	2.7132e-11	agmatine deiminase [EC:3.5.3.12]
K11142	2.92116	2.1349e-05	4.07173e-05	cytosol aminopeptidase [EC:3.4.11.1 3.4.11.5]
K12251	-1.14481	2.47731e-11	7.92355e-11	N-carbamoylputrescine amidase [EC:3.5.1.53]
K12252	-2.07272	3.4304e-07	7.55231e-07	arginine:pyruvate transaminase [EC:2.6.1.84]
K12253	-3.07075	0.00503253	0.00769906	5-guanidino-2-oxopentanoate decarboxylase [EC:4.1.1.75]
K12254	-2.20229	8.76498e-08	2.02992e-07	4-guanidinobutyraldehyde dehydrogenase / NAD-dependent aldehyde dehydrogenase [EC:1.2.1.54 1.2.1.-]
K12256	-1.47756	1.3842e-05	2.67666e-05	putrescine---pyruvate transaminase [EC:2.6.1.113]
K12658	-1.87375	2.64058e-07	5.88008e-07	4-hydroxyproline epimerase [EC:5.1.1.8]
K13366	-2.88317	8.92938e-08	2.06567e-07	polyamine oxidase [EC:1.5.3.14 1.5.3.16 1.5.3.-]
K13367	-3.55867	0.00476535	0.00730659	polyamine oxidase [EC:1.5.3.17]
K13747	4.72968	4.84809e-31	1.17483e-29	carboxynorspermidine decarboxylase [EC:4.1.1.96]
K18384	0.287028	3.83151e-06	7.75717e-06	trans-L-3-hydroxyproline dehydratase [EC:4.2.1.77]
K00013	0.919775	2.69719e-17	1.53557e-16	histidinol dehydrogenase [EC:1.1.1.23]
K00603	1.01097	4.78772e-06	9.62686e-06	glutamate formiminotransferase [EC:2.1.2.5]
K00765	0.572325	4.82467e-09	1.24223e-08	ATP phosphoribosyltransferase [EC:2.4.2.17]
K00817	0.463482	1.8457e-05	3.53753e-05	histidinol-phosphate aminotransferase [EC:2.6.1.9]
K01089	0.570999	3.2643e-06	6.6467e-06	imidazoleglycerol-phosphate dehydratase / histidinol-phosphatase [EC:4.2.1.19 3.1.3.15]
K01479	1.05378	1.64331e-09	4.40969e-09	formiminoglutamase [EC:3.5.3.8]
K01496	1.1119	4.40049e-19	2.99344e-18	phosphoribosyl-AMP cyclohydrolase [EC:3.5.4.19]
K01523	2.16835	2.4269e-19	1.70263e-18	phosphoribosyl-ATP pyrophosphohydrolase [EC:3.6.1.31]
K01590	2.00797	0.0212086	0.0301696	histidine decarboxylase [EC:4.1.1.22]
K01663	-1.40826	7.63697e-10	2.10697e-09	glutamine amidotransferase / cyclase [EC:2.4.2.- 4.1.3.-]
K01693	0.696747	1.81613e-08	4.45552e-08	imidazoleglycerol-phosphate dehydratase [EC:4.2.1.19]
K01712	0.568206	1.45775e-06	3.04346e-06	urocanate hydratase [EC:4.2.1.49]
K01814	0.683398	1.71912e-19	1.22273e-18	phosphoribosylformimino-5-aminoimidazole carboxamide ribotide isomerase [EC:5.3.1.16]
K02500	0.976681	4.12064e-23	4.18938e-22	cyclase [EC:4.1.3.-]
K02501	0.880317	5.04227e-28	8.55524e-27	glutamine amidotransferase [EC:2.4.2.-]
K02502	1.67986	1.5674e-10	4.61482e-10	ATP phosphoribosyltransferase regulatory subunit
K05602	0.696999	0.0148722	0.0215579	histidinol-phosphatase [EC:3.1.3.15]
K05603	-0.955257	3.52019e-05	6.61578e-05	formimidoylglutamate deiminase [EC:3.5.3.13]
K07008	-0.149923	0.00249741	0.00395402	gamma-glutamyl hercynylcysteine S-oxide hydrolase [EC:3.5.1.118]
K11755	0.39758	0.0210558	0.0299687	phosphoribosyl-ATP pyrophosphohydrolase / phosphoribosyl-AMP cyclohydrolase [EC:3.6.1.31 3.5.4.19]
K13990	0.413491	1.83174e-15	8.6936e-15	glutamate formiminotransferase / formiminotetrahydrofolate cyclodeaminase [EC:2.1.2.5 4.3.1.4]
K14152	-2.29055	8.3297e-09	2.10109e-08	phosphoribosyl-ATP pyrophosphohydrolase / phosphoribosyl-AMP cyclohydrolase / histidinol dehydrogenase [EC:3.6.1.31 3.5.4.19 1.1.1.23]
K18912	0.433514	0.0321796	0.0445633	gamma-glutamyl hercynylcysteine S-oxide synthase [EC:1.14.99.50]
K18913	-4.56744	1.3312e-21	1.15599e-20	hercynylcysteine sulfoxide lyase [EC:4.4.1.-]
K19787	-3.0353	6.15354e-05	0.000113283	carnosine N-methyltransferase [EC:2.1.1.22]
K20246	-3.50886	9.3995e-20	6.85106e-19	L-histidine Nalpha-methyltransferase / hercynylcysteine S-oxide synthase [EC:2.1.1.44 1.14.99.51]
K20247	-3.43494	5.24646e-27	8.06468e-26	hercynylcysteine sulfoxide lyase [EC:4.4.1.-]
K00151	-1.63838	1.05744e-07	2.43094e-07	5-carboxymethyl-2-hydroxymuconic-semialdehyde dehydrogenase [EC:1.2.1.60]
K00422	-4.00539	1.11122e-05	2.16586e-05	polyphenol oxidase [EC:1.10.3.1]
K00450	-0.699036	0.0293981	0.0409814	gentisate 1,2-dioxygenase [EC:1.13.11.4]
K00451	-1.66803	2.00916e-43	1.37036e-41	homogentisate 1,2-dioxygenase [EC:1.13.11.5]
K00457	-1.80832	2.22027e-23	2.33809e-22	4-hydroxyphenylpyruvate dioxygenase [EC:1.13.11.27]
K00483	-3.89311	7.32981e-20	5.4037e-19	4-hydroxyphenylacetate 3-monooxygenase [EC:1.14.14.9]
K00505	-3.44054	2.2073e-37	9.59198e-36	tyrosinase [EC:1.14.18.1]
K01555	-1.80009	7.4477e-46	5.94604e-44	fumarylacetoacetase [EC:3.7.1.2]
K01557	0.567774	0.0109359	0.0160645	acylpyruvate hydrolase [EC:3.7.1.5]
K01668	6.73952	6.4533e-63	1.54564e-60	tyrosine phenol-lyase [EC:4.1.99.2]
K01800	-0.909852	0.00938462	0.0139048	maleylacetoacetate isomerase [EC:5.2.1.2]
K01801	0.473077	1.45799e-05	2.81459e-05	maleylpyruvate isomerase [EC:5.2.1.4]
K05921	-1.56575	3.15378e-10	9.00492e-10	5-oxopent-3-ene-1,2,5-tricarboxylate decarboxylase / 2-hydroxyhepta-2,4-diene-1,7-dioate isomerase [EC:4.1.1.68 5.3.3.-]
K16163	-1.09524	0.000817563	0.00135961	maleylpyruvate isomerase [EC:5.2.1.4]
K16164	-1.00662	3.38642e-07	7.46186e-07	acylpyruvate hydrolase [EC:3.7.1.5]
K16165	1.37793	3.73472e-07	8.19776e-07	fumarylpyruvate hydrolase [EC:3.7.1.20]
K16901	-4.77286	0.000107475	0.000193952	anthranilate 3-monooxygenase (FAD) / 4-hydroxyphenylacetate 3-monooxygenase [EC:1.14.14.8 1.14.14.9]
K00146	-2.13764	1.55262e-25	2.05533e-24	phenylacetaldehyde dehydrogenase [EC:1.2.1.39]
K00285	0.690785	0.00358149	0.00557862	D-amino-acid dehydrogenase [EC:1.4.5.1]
K00500	-0.909833	0.000470811	0.000801071	phenylalanine-4-hydroxylase [EC:1.14.16.1]
K01666	-0.172025	2.04495e-10	5.95278e-10	4-hydroxy 2-oxovalerate aldolase [EC:4.1.3.39]
K01904	-1.67561	3.08196e-06	6.28288e-06	4-coumarate--CoA ligase [EC:6.2.1.12]
K01912	1.18254	1.39106e-23	1.49235e-22	phenylacetate-CoA ligase [EC:6.2.1.30]
K02554	-1.264	6.0776e-12	2.06034e-11	2-keto-4-pentenoate hydratase [EC:4.2.1.80]
K02613	0.232913	0.0252575	0.0355577	ring-1,2-phenylacetyl-CoA epoxidase subunit PaaE
K02614	0.761181	1.06297e-06	2.24703e-06	acyl-CoA thioesterase [EC:3.1.2.-]
K02615	0.922512	0.00292622	0.00459969	3-oxo-5,6-didehydrosuberyl-CoA/3-oxoadipyl-CoA thiolase [EC:2.3.1.223 2.3.1.174]
K02618	0.364248	9.21337e-05	0.00016691	oxepin-CoA hydrolase / 3-oxo-5,6-dehydrosuberyl-CoA semialdehyde dehydrogenase [EC:3.3.2.12 1.2.1.91]
K03782	-0.449538	0.0110577	0.0162319	catalase-peroxidase [EC:1.11.1.21]
K05708	-2.79763	9.00042e-05	0.000163139	3-phenylpropionate/trans-cinnamate dioxygenase subunit alpha [EC:1.14.12.19]
K05711	-2.42292	0.0021831	0.00348154	2,3-dihydroxy-2,3-dihydrophenylpropionate dehydrogenase [EC:1.3.1.87]
K05712	-2.16543	6.98881e-06	1.38472e-05	3-(3-hydroxy-phenyl)propionate hydroxylase [EC:1.14.13.127]
K05713	-3.51519	9.74205e-14	3.86343e-13	2,3-dihydroxyphenylpropionate 1,2-dioxygenase [EC:1.13.11.16]
K05714	-4.89386	1.14876e-50	1.25863e-48	2-hydroxy-6-oxonona-2,4-dienedioate hydrolase [EC:3.7.1.14]
K10437	-4.4682	3.16042e-21	2.66142e-20	phenylacetate 2-hydroxylase [EC:1.14.13.-]
K10775	-2.72143	2.47198e-08	5.99456e-08	phenylalanine ammonia-lyase [EC:4.3.1.24]
K10797	2.5088	1.52487e-06	3.17587e-06	2-enoate reductase [EC:1.3.1.31]
K18355	4.87244	5.63253e-16	2.81326e-15	phenylglyoxylate dehydrogenase alpha subunit [EC:1.2.1.58]
K18356	5.00804	1.9498e-12	6.87941e-12	phenylglyoxylate dehydrogenase beta subunit [EC:1.2.1.58]
K18357	5.30721	4.03488e-15	1.85515e-14	phenylglyoxylate dehydrogenase gamma subunit [EC:1.2.1.58]
K18358	3.89921	1.23398e-07	2.81916e-07	phenylglyoxylate dehydrogenase delta subunit [EC:1.2.1.58]
K18359	5.43342	1.95945e-24	2.32761e-23	phenylglyoxylate dehydrogenase epsilon subunit [EC:1.2.1.58]
K18361	5.83562	7.1327e-21	5.7706e-20	phenylacetyl-CoA:acceptor oxidoreductase [EC:1.17.5.1 3.1.2.25]
K18362	5.32086	8.76984e-38	4.01425e-36	phenylacetyl-CoA:acceptor oxidoreductase 27-kDa subunit
K18363	5.14368	4.01126e-18	2.46933e-17	phenylacetyl-CoA:acceptor oxidoreductase 26-kDa subunit
K00452	-2.50268	9.99553e-15	4.39744e-14	3-hydroxyanthranilate 3,4-dioxygenase [EC:1.13.11.6]
K00453	-2.27442	7.90049e-32	2.06516e-30	tryptophan 2,3-dioxygenase [EC:1.13.11.11]
K00463	-3.84661	4.18186e-22	3.84201e-21	indoleamine 2,3-dioxygenase [EC:1.13.11.52]
K00466	-6.05372	0.000274721	0.000477044	tryptophan 2-monooxygenase [EC:1.13.12.3]
K00486	-2.57457	1.21026e-11	3.98989e-11	kynurenine 3-monooxygenase [EC:1.14.13.9]
K00543	-4.47152	2.26129e-08	5.50439e-08	acetylserotonin N-methyltransferase [EC:2.1.1.4]
K01556	-0.948718	1.7148e-08	4.218e-08	kynureninase [EC:3.7.1.3]
K01667	2.55589	8.81236e-24	9.69642e-23	tryptophanase [EC:4.1.99.1]
K01721	-0.76674	0.000273083	0.00047436	nitrile hydratase subunit alpha [EC:4.2.1.84]
K03392	1.01374	5.66433e-08	1.33098e-07	aminocarboxymuconate-semialdehyde decarboxylase [EC:4.1.1.45]
K10217	0.126401	0.00222737	0.00355049	aminomuconate-semialdehyde/2-hydroxymuconate-6-semialdehyde dehydrogenase [EC:1.2.1.32 1.2.1.85]
K11816	-3.54815	2.33594e-11	7.497e-11	indole-3-pyruvate monooxygenase [EC:1.14.13.168]
K14264	-3.12356	2.60819e-19	1.82609e-18	kynurenine aminotransferase [EC:2.6.1.7]
K15067	-1.62494	1.1414e-05	2.22218e-05	2-aminomuconate deaminase [EC:3.5.99.5]
K20807	-0.636197	0.0229942	0.0325567	nitrile hydratase subunit beta [EC:4.2.1.84]
K00014	0.969754	4.03121e-16	2.03218e-15	shikimate dehydrogenase [EC:1.1.1.25]
K00210	0.155394	0.000258376	0.000450181	prephenate dehydrogenase [EC:1.3.1.12]
K00211	-0.890885	5.48361e-05	0.000101466	prephenate dehydrogenase (NADP+) [EC:1.3.1.13]
K00766	0.845541	1.32791e-14	5.77297e-14	anthranilate phosphoribosyltransferase [EC:2.4.2.18]
K00800	0.925494	7.94638e-28	1.32857e-26	3-phosphoshikimate 1-carboxyvinyltransferase [EC:2.5.1.19]
K00891	0.942532	7.81776e-19	5.12835e-18	shikimate kinase [EC:2.7.1.71]
K01609	0.685495	1.11013e-11	3.67627e-11	indole-3-glycerol phosphate synthase [EC:4.1.1.48]
K01657	0.974861	1.09476e-16	5.84495e-16	anthranilate synthase component I [EC:4.1.3.27]
K01658	0.717642	6.60613e-17	3.6132e-16	anthranilate synthase component II [EC:4.1.3.27]
K01735	0.767733	2.05744e-14	8.76325e-14	3-dehydroquinate synthase [EC:4.2.3.4]
K01736	0.673753	2.32331e-10	6.72316e-10	chorismate synthase [EC:4.2.3.5]
K01817	0.897421	8.04732e-22	7.15094e-21	phosphoribosylanthranilate isomerase [EC:5.3.1.24]
K01850	-3.59341	3.35141e-11	1.05766e-10	chorismate mutase [EC:5.4.99.5]
K03785	-1.19367	1.9742e-06	4.08525e-06	3-dehydroquinate dehydratase I [EC:4.2.1.10]
K03786	1.01947	5.86935e-14	2.38267e-13	3-dehydroquinate dehydratase II [EC:4.2.1.10]
K03856	0.0904824	1.69357e-05	3.25838e-05	3-deoxy-7-phosphoheptulonate synthase [EC:2.5.1.54]
K04092	0.979855	0.0216378	0.0307545	chorismate mutase [EC:5.4.99.5]
K04516	2.17318	3.72359e-36	1.48641e-34	chorismate mutase [EC:5.4.99.5]
K04517	0.948646	1.46662e-11	4.79363e-11	prephenate dehydrogenase [EC:1.3.1.12]
K04518	0.7819	0.000270059	0.000469344	prephenate dehydratase [EC:4.2.1.51]
K05358	-2.67607	3.25163e-09	8.4824e-09	quinate dehydrogenase (quinone) [EC:1.1.5.8]
K05359	1.41948	0.00299687	0.00470427	arogenate/prephenate dehydratase [EC:4.2.1.91 4.2.1.51]
K06208	1.07117	0.000242638	0.000423691	chorismate mutase [EC:5.4.99.5]
K06209	6.28661	0.000140263	0.00025088	chorismate mutase [EC:5.4.99.5]
K09484	-3.35059	2.3127e-07	5.18018e-07	quinate dehydrogenase [EC:1.1.1.24]
K11646	4.31744	6.55188e-10	1.81881e-09	3-dehydroquinate synthase II [EC:1.4.1.24]
K13501	-2.51591	3.45384e-13	1.29774e-12	anthranilate synthase / indole-3-glycerol phosphate synthase / phosphoribosylanthranilate isomerase [EC:4.1.3.27 4.1.1.48 5.3.1.24]
K13503	-2.55645	1.33104e-12	4.76152e-12	anthranilate synthase [EC:4.1.3.27]
K13829	-1.30584	1.48655e-18	9.46225e-18	shikimate kinase / 3-dehydroquinate synthase [EC:2.7.1.71 4.2.3.4]
K13830	-3.40452	1.462e-21	1.26531e-20	pentafunctional AROM polypeptide [EC:4.2.3.4 4.2.1.10 1.1.1.25 2.7.1.71 2.5.1.19]
K13832	-2.06386	1.46214e-22	1.40472e-21	3-dehydroquinate dehydratase / shikimate dehydrogenase [EC:4.2.1.10 1.1.1.25]
K13853	1.46567	0.0030541	0.00479119	3-deoxy-7-phosphoheptulonate synthase / chorismate mutase [EC:2.5.1.54 5.4.99.5]
K14170	1.01648	1.07092e-06	2.26291e-06	chorismate mutase / prephenate dehydratase [EC:5.4.99.5 4.2.1.51]
K18240	1.75344	0.000617352	0.0010367	chorismate lyase / 3-hydroxybenzoate synthase [EC:4.1.3.40 4.1.3.45]
K00596	-2.07141	7.14839e-10	1.97694e-09	2,2-dialkylglycine decarboxylase (pyruvate) [EC:4.1.1.64]
K00652	0.333163	0.0297516	0.041435	8-amino-7-oxononanoate synthase [EC:2.3.1.47]
K00833	0.641054	5.02616e-12	1.71519e-11	adenosylmethionine---8-amino-7-oxononanoate aminotransferase [EC:2.6.1.62]
K01845	0.334017	0.0017884	0.00287657	glutamate-1-semialdehyde 2,1-aminomutase [EC:5.4.3.8]
K01866	1.03187	7.05371e-25	8.7843e-24	tyrosyl-tRNA synthetase [EC:6.1.1.1]
K01867	1.00855	7.0281e-22	6.32161e-21	tryptophanyl-tRNA synthetase [EC:6.1.1.2]
K01868	1.00123	1.78613e-20	1.39043e-19	threonyl-tRNA synthetase [EC:6.1.1.3]
K01869	0.949426	2.32255e-23	2.44331e-22	leucyl-tRNA synthetase [EC:6.1.1.4]
K01870	0.878515	1.61013e-21	1.38651e-20	isoleucyl-tRNA synthetase [EC:6.1.1.5]
K01872	0.889475	6.16074e-25	7.68153e-24	alanyl-tRNA synthetase [EC:6.1.1.7]
K01873	0.972653	1.4018e-22	1.35053e-21	valyl-tRNA synthetase [EC:6.1.1.9]
K01874	0.880712	4.28294e-22	3.92438e-21	methionyl-tRNA synthetase [EC:6.1.1.10]
K01875	0.965766	2.695e-26	3.83367e-25	seryl-tRNA synthetase [EC:6.1.1.11]
K01876	0.713882	4.34268e-12	1.49134e-11	aspartyl-tRNA synthetase [EC:6.1.1.12]
K01878	0.642946	0.0274372	0.0384039	glycyl-tRNA synthetase alpha chain [EC:6.1.1.14]
K01879	0.69639	0.0134211	0.0195232	glycyl-tRNA synthetase beta chain [EC:6.1.1.14]
K01880	0.992555	1.46105e-06	3.04912e-06	glycyl-tRNA synthetase [EC:6.1.1.14]
K01881	0.731986	2.59965e-16	1.34204e-15	prolyl-tRNA synthetase [EC:6.1.1.15]
K01883	0.791645	2.143e-12	7.52753e-12	cysteinyl-tRNA synthetase [EC:6.1.1.16]
K01885	0.715676	6.39163e-12	2.15969e-11	glutamyl-tRNA synthetase [EC:6.1.1.17]
K01886	1.49358	2.03262e-50	2.15814e-48	glutaminyl-tRNA synthetase [EC:6.1.1.18]
K01887	0.815207	3.74974e-16	1.89958e-15	arginyl-tRNA synthetase [EC:6.1.1.19]
K01889	0.900995	1.18714e-21	1.03789e-20	phenylalanyl-tRNA synthetase alpha chain [EC:6.1.1.20]
K01890	1.07203	4.21884e-48	3.87945e-46	phenylalanyl-tRNA synthetase beta chain [EC:6.1.1.20]
K01892	1.05145	5.0547e-20	3.78331e-19	histidyl-tRNA synthetase [EC:6.1.1.21]
K01894	1.24516	7.22952e-06	1.43021e-05	glutamyl-Q tRNA(Asp) synthetase [EC:6.1.1.-]
K02805	0.68619	3.14173e-13	1.18713e-12	dTDP-4-amino-4,6-dideoxygalactose transaminase [EC:2.6.1.59]
K03430	-1.55994	0.000101041	0.000182693	2-aminoethylphosphonate-pyruvate transaminase [EC:2.6.1.37]
K04566	0.637547	2.8327e-09	7.43287e-09	lysyl-tRNA synthetase, class I [EC:6.1.1.6]
K04567	1.01557	3.13282e-18	1.94016e-17	lysyl-tRNA synthetase, class II [EC:6.1.1.6]
K07587	6.83066	4.396e-09	1.13498e-08	O-phosphoseryl-tRNA synthetase [EC:6.1.1.27]
K09698	2.86989	7.07225e-29	1.34884e-27	nondiscriminating glutamyl-tRNA synthetase [EC:6.1.1.24]
K09759	3.02441	3.32211e-17	1.87374e-16	nondiscriminating aspartyl-tRNA synthetase [EC:6.1.1.23]
K10907	-0.0628289	0.00752956	0.0112861	aminotransferase [EC:2.6.1.-]
K14261	0.72069	0.000288089	0.000499415	alanine-synthesizing transaminase [EC:2.6.1.-]
K14287	1.13595	3.66183e-11	1.14944e-10	methionine transaminase [EC:2.6.1.88]
K01579	1.91809	3.6364e-38	1.73988e-36	aspartate 1-decarboxylase [EC:4.1.1.11]
K01918	0.714168	1.27491e-15	6.12421e-15	pantoate--beta-alanine ligase [EC:6.3.2.1]
K09722	4.31507	2.47326e-06	5.07009e-06	4-phosphopantoate---beta-alanine ligase [EC:6.3.2.36]
K15372	1.56082	1.76232e-11	5.71657e-11	taurine---2-oxoglutarate transaminase [EC:2.6.1.55]
K00681	0.169958	0.0103718	0.0152948	gamma-glutamyltranspeptidase / glutathione hydrolase [EC:2.3.2.2 3.4.19.13]
K03852	1.78807	7.80943e-07	1.67074e-06	sulfoacetaldehyde acetyltransferase [EC:2.3.3.15]
K01841	-1.6151	3.35741e-09	8.74948e-09	phosphoenolpyruvate phosphomutase [EC:5.4.2.9]
K03823	-0.366546	0.00438521	0.00675894	phosphinothricin acetyltransferase [EC:2.3.1.183]
K05306	-3.17083	2.04286e-33	6.20631e-32	phosphonoacetaldehyde hydrolase [EC:3.11.1.1]
K06165	0.0427141	0.0350257	0.0482646	alpha-D-ribose 1-methylphosphonate 5-triphosphate synthase subunit PhnH [EC:2.7.8.37]
K06167	0.037816	0.000123615	0.000221757	phosphoribosyl 1,2-cyclic phosphate phosphodiesterase [EC:3.1.4.55]
K09459	-2.02315	1.39424e-12	4.97895e-12	phosphonopyruvate decarboxylase [EC:4.1.1.82]
K12902	1.31125	0.0189442	0.0271132	phosphonoacetaldehyde methylase [EC:2.1.1.308]
K12907	-5.41743	0.000923634	0.00152933	aldehyde dehydrogenase
K12910	-5.95175	0.00435552	0.0067142	2-phosphinomethylmalate synthase [EC:2.3.3.18]
K19670	-2.66618	6.9871e-09	1.77329e-08	phosphonoacetate hydrolase [EC:3.11.1.2]
K00384	-0.239168	0.00359894	0.00560325	thioredoxin reductase (NADPH) [EC:1.8.1.9]
K01008	0.696169	2.75295e-07	6.11708e-07	selenide, water dikinase [EC:2.7.9.3]
K01042	-0.228657	3.70903e-06	7.51659e-06	L-seryl-tRNA(Ser) seleniumtransferase [EC:2.9.1.1]
K11717	0.839389	2.42623e-07	5.42035e-07	cysteine desulfurase / selenocysteine lyase [EC:2.8.1.7 4.4.1.16]
K12527	4.82112	1.91626e-23	2.03041e-22	putative selenate reductase [EC:1.97.1.9]
K12528	3.32668	2.93693e-26	4.16058e-25	putative selenate reductase molybdopterin-binding subunit
K12529	3.96644	1.01379e-05	1.98273e-05	putative selenate reductase FAD-binding subunit
K10675	-3.40507	1.22796e-06	2.57852e-06	cyanide hydratase [EC:4.2.1.66]
K13035	1.50342	0.00198058	0.00317231	beta-cyano-L-alanine hydratase/nitrilase [EC:3.5.5.4 4.2.1.65]
K01776	1.32635	9.95802e-27	1.47778e-25	glutamate racemase [EC:5.1.1.3]
K01924	1.04246	6.11514e-18	3.70906e-17	UDP-N-acetylmuramate--alanine ligase [EC:6.3.2.8]
K01925	0.877205	3.17729e-14	1.32589e-13	UDP-N-acetylmuramoylalanine--D-glutamate ligase [EC:6.3.2.9]
K17898	6.88267	6.29514e-33	1.78605e-31	D-ornithine 4,5-aminomutase subunit beta [EC:5.4.3.5]
K17899	6.7611	5.75534e-08	1.35144e-07	D-ornithine 4,5-aminomutase subunit alpha [EC:5.4.3.5]
K19746	0.9857	0.000684252	0.00114494	D-arginine dehydrogenase [EC:1.4.99.6]
K01775	1.25176	6.44309e-36	2.47602e-34	alanine racemase [EC:5.1.1.1]
K01921	0.762031	2.40185e-16	1.24367e-15	D-alanine-D-alanine ligase [EC:6.3.2.4]
K03367	0.0888465	0.00180035	0.00289535	D-alanine--poly(phosphoribitol) ligase subunit 1 [EC:6.1.1.13]
K14188	1.06222	0.0249643	0.0351768	D-alanine--poly(phosphoribitol) ligase subunit 2 [EC:6.1.1.13]
K00383	-0.432154	0.0330612	0.0457043	glutathione reductase (NADPH) [EC:1.8.1.7]
K01255	0.888242	3.36557e-17	1.89617e-16	leucyl aminopeptidase [EC:3.4.11.1]
K01256	1.10175	1.07463e-15	5.19364e-15	aminopeptidase N [EC:3.4.11.2]
K01270	4.39299	9.47333e-18	5.64617e-17	dipeptidase D [EC:3.4.13.-]
K01469	-0.895032	0.000228429	0.000400032	5-oxoprolinase (ATP-hydrolysing) [EC:3.5.2.9]
K11140	-1.63984	0.0182246	0.0261195	aminopeptidase N [EC:3.4.11.2]
K15428	-3.22395	1.03265e-15	5.00484e-15	Cys-Gly metallodipeptidase DUG1 [EC:3.4.13.-]
K00710	-6.83129	6.83063e-09	1.73486e-08	polypeptide N-acetylgalactosaminyltransferase [EC:2.4.1.41]
K00721	0.432134	0.000339853	0.000585995	dolichol-phosphate mannosyltransferase [EC:2.4.1.83]
K00728	-3.74505	4.46409e-30	9.65942e-29	dolichyl-phosphate-mannose-protein mannosyltransferase [EC:2.4.1.109]
K00729	-1.14947	0.000441389	0.000753376	dolichyl-phosphate beta-glucosyltransferase [EC:2.4.1.117]
K00737	-2.30576	2.49369e-08	6.04437e-08	beta-1,4-mannosyl-glycoprotein beta-1,4-N-acetylglucosaminyltransferase [EC:2.4.1.144]
K00748	0.664967	0.00162435	0.00262295	lipid-A-disaccharide synthase [EC:2.4.1.182]
K00749	-3.06952	1.44903e-06	3.02648e-06	alpha-1,3-glucan synthase [EC:2.4.1.183]
K00752	-0.65579	3.63247e-11	1.14092e-10	hyaluronan synthase [EC:2.4.1.212]
K01001	-3.44647	1.68113e-13	6.53602e-13	UDP-N-acetylglucosamine--dolichyl-phosphate N-acetylglucosaminephosphotransferase [EC:2.7.8.15]
K02527	0.560553	0.0168366	0.0242552	3-deoxy-D-manno-octulosonic-acid transferase [EC:2.4.99.12 2.4.99.13 2.4.99.14 2.4.99.15]
K02841	1.28719	3.93302e-05	7.36209e-05	heptosyltransferase I [EC:2.4.-.-]
K02843	1.13731	7.44387e-20	5.47603e-19	heptosyltransferase II [EC:2.4.-.-]
K02844	1.63563	1.66166e-12	5.89915e-12	UDP-glucose:(heptosyl)LPS alpha-1,3-glucosyltransferase [EC:2.4.1.-]
K02849	2.42936	2.99646e-32	8.14262e-31	heptosyltransferase III [EC:2.4.-.-]
K02851	0.805775	1.50218e-05	2.89609e-05	UDP-GlcNAc:undecaprenyl-phosphate/decaprenyl-phosphate GlcNAc-1-phosphate transferase [EC:2.7.8.33 2.7.8.35]
K02853	-3.45509	0.0166568	0.024013	enterobacterial common antigen polymerase [EC:2.4.1.-]
K03693	2.50693	0.00307854	0.00482733	penicillin-binding protein 1B
K03814	1.18813	1.15399e-07	2.64462e-07	monofunctional glycosyltransferase [EC:2.4.1.129]
K03842	-3.43886	1.88466e-18	1.18571e-17	beta-1,4-mannosyltransferase [EC:2.4.1.142]
K03843	-3.42398	3.65646e-13	1.37137e-12	alpha-1,3/alpha-1,6-mannosyltransferase [EC:2.4.1.132 2.4.1.257]
K03844	-3.97362	4.23021e-19	2.88681e-18	alpha-1,2-mannosyltransferase [EC:2.4.1.131]
K03845	-2.99547	1.20349e-05	2.33863e-05	alpha-1,3-mannosyltransferase [EC:2.4.1.258]
K03846	-4.44642	1.45658e-21	1.26167e-20	alpha-1,2-mannosyltransferase [EC:2.4.1.259 2.4.1.261]
K03847	-3.18907	8.1214e-14	3.24447e-13	alpha-1,6-mannosyltransferase [EC:2.4.1.260]
K03848	-3.93329	1.30668e-26	1.9225e-25	alpha-1,3-glucosyltransferase [EC:2.4.1.267]
K03849	-4.52596	7.25357e-27	1.09698e-25	alpha-1,3-glucosyltransferase [EC:2.4.1.265]
K03850	-4.16317	9.65686e-16	4.68911e-15	alpha-1,2-glucosyltransferase [EC:2.4.1.256]
K03854	-3.63749	3.9426e-16	1.98946e-15	mannosyltransferase [EC:2.4.1.-]
K03857	-3.99017	4.05637e-34	1.29741e-32	phosphatidylinositol glycan, class A [EC:2.4.1.198]
K05284	-3.70492	1.83528e-12	6.49536e-12	phosphatidylinositol glycan, class M [EC:2.4.1.-]
K05286	-3.56352	6.50666e-24	7.25239e-23	phosphatidylinositol glycan, class B [EC:2.4.1.-]
K05365	-0.245596	0.000332104	0.000573018	penicillin-binding protein 1B [EC:2.4.1.129 3.4.16.4]
K05366	1.34232	2.04674e-05	3.9101e-05	penicillin-binding protein 1A [EC:2.4.1.129 3.4.16.4]
K05528	-3.36292	5.78825e-17	3.18446e-16	alpha 1,6-mannosyltransferase [EC:2.4.1.232]
K05529	-4.4943	2.7809e-10	7.98898e-10	mannan polymerase complexes MNN9 subunit [EC:2.4.1.232]
K05535	-3.38653	4.99053e-28	8.48143e-27	alpha 1,2-mannosyltransferase [EC:2.4.1.-]
K05841	-3.42562	4.88459e-21	4.01808e-20	sterol 3beta-glucosyltransferase [EC:2.4.1.173]
K05946	-0.422742	0.00466878	0.00717026	N-acetylglucosaminyldiphosphoundecaprenol N-acetyl-beta-D-mannosaminyltransferase [EC:2.4.1.187]
K07151	-1.3768	0.000499146	0.000846346	dolichyl-diphosphooligosaccharide---protein glycosyltransferase [EC:2.4.99.18]
K07272	3.8798	9.34547e-08	2.15757e-07	rhamnosyltransferase [EC:2.4.1.-]
K07432	-4.32733	3.87698e-07	8.49554e-07	beta-1,4-N-acetylglucosaminyltransferase [EC:2.4.1.141]
K07441	-4.06057	1.26723e-08	3.15398e-08	beta-1,4-N-acetylglucosaminyltransferase [EC:2.4.1.141]
K07542	-3.53446	1.52461e-18	9.69259e-18	phosphatidylinositol glycan, class V [EC:2.4.1.-]
K08098	-3.60196	3.91738e-10	1.10777e-09	phosphatidylinositol glycan, class Z [EC:2.4.1.-]
K09660	-4.13289	5.77313e-17	3.17784e-16	mannose-P-dolichol utilization defect 1
K10967	-4.09879	3.50657e-26	4.89351e-25	alpha 1,2-mannosyltransferase [EC:2.4.1.-]
K11385	-0.477045	0.0043881	0.00676239	arabinosyltransferase A [EC:2.4.2.-]
K11386	-0.37805	0.0168162	0.0242292	arabinosyltransferase B [EC:2.4.2.-]
K11387	1.67089	1.64118e-08	4.04462e-08	arabinosyltransferase C [EC:2.4.2.-]
K11718	-4.23511	2.39335e-25	3.11619e-24	UDP-glucose:glycoprotein glucosyltransferase [EC:2.4.1.-]
K11936	2.80208	6.69987e-19	4.44314e-18	poly-beta-1,6-N-acetyl-D-glucosamine synthase [EC:2.4.1.-]
K12555	1.75551	3.8009e-11	1.19092e-10	penicillin-binding protein 2A [EC:2.4.1.129 3.4.16.4]
K12583	0.608348	1.28417e-05	2.4893e-05	phosphatidylinositol alpha 1,6-mannosyltransferase [EC:2.4.1.-]
K12982	-1.46113	0.000622822	0.00104538	heptosyltransferase I [EC:2.4.-.-]
K12984	1.34172	0.00064459	0.00108121	(heptosyl)LPS beta-1,4-glucosyltransferase [EC:2.4.1.-]
K12990	2.26421	4.44858e-19	3.02216e-18	rhamnosyltransferase [EC:2.4.1.-]
K12991	2.65597	0.0227809	0.0322769	rhamnosyltransferase [EC:2.4.1.-]
K12994	1.3008	1.95606e-08	4.78629e-08	alpha-1,3-rhamnosyl/mannosyltransferase [EC:2.4.1.-]
K12996	3.51917	0.00126802	0.0020693	rhamnosyltransferase [EC:2.4.1.-]
K12997	4.27041	1.0544e-09	2.87585e-09	rhamnosyltransferase [EC:2.4.1.-]
K13001	4.98421	0.0079518	0.0118862	mannosyltransferase [EC:2.4.1.-]
K13002	1.02255	1.85757e-05	3.55796e-05	glycosyltransferase [EC:2.4.1.-]
K13005	1.02235	0.00935018	0.0138558	abequosyltransferase [EC:2.4.1.60]
K13007	0.174709	0.00787775	0.0117806	Fuc2NAc and GlcNAc transferase [EC:2.4.1.-]
K13657	-3.91159	9.28498e-07	1.97248e-06	alpha-1,3-mannosyltransferase [EC:2.4.1.252]
K13659	1.36116	0.0253943	0.0357387	2-beta-glucuronyltransferase [EC:2.4.1.264]
K13669	1.3452	3.02502e-08	7.27743e-08	alpha-1,2-mannosyltransferase [EC:2.4.1.-]
K13671	-0.117663	0.0269529	0.037767	alpha-1,2-mannosyltransferase [EC:2.4.1.-]
K13678	5.22014	4.29683e-12	1.47707e-11	1,2-diacylglycerol-3-alpha-glucose alpha-1,2-galactosyltransferase [EC:2.4.1.-]
K13684	2.82604	0.0212305	0.0301965	putative colanic acid biosynthesis glycosyltransferase [EC:2.4.-.-]
K13686	-1.93885	0.000596237	0.00100321	galactan 5-O-arabinofuranosyltransferase [EC:2.4.2.46]
K13687	-1.94229	1.46183e-06	3.05012e-06	arabinofuranosyltransferase [EC:2.4.2.-]
K13688	1.52125	2.80997e-47	2.41165e-45	cyclic beta-1,2-glucan synthetase [EC:2.4.1.-]
K13690	-5.88068	1.65661e-17	9.66652e-17	alpha-1,3-mannosyltransferase [EC:2.4.1.-]
K14335	0.284909	1.23883e-05	2.40322e-05	alpha-1,6-mannosyltransferase [EC:2.4.1.-]
K14337	1.234	4.04398e-06	8.17448e-06	alpha-1,6-mannosyltransferase [EC:2.4.1.-]
K14339	1.57878	3.85392e-09	9.97777e-09	alpha-1,6-mannosyltransferase [EC:2.4.1.-]
K14340	-1.15961	0.00211588	0.00338009	mannosyltransferase [EC:2.4.1.-]
K14596	-5.00306	0.00200157	0.00320444	zeaxanthin glucosyltransferase [EC:2.4.1.276]
K16555	-1.73129	0.000151587	0.000270242	succinoglycan biosynthesis protein ExoO [EC:2.4.-.-]
K16556	-2.3555	0.00587437	0.00892991	succinoglycan biosynthesis protein ExoM [EC:2.4.-.-]
K16557	-2.08297	1.35671e-05	2.62645e-05	succinoglycan biosynthesis protein ExoA [EC:2.4.-.-]
K16558	-3.30337	2.3046e-05	4.38563e-05	succinoglycan biosynthesis protein ExoL [EC:2.-.-.-]
K16562	-4.32513	0.0217615	0.0309177	succinoglycan biosynthesis protein ExoW [EC:2.4.-.-]
K16564	-4.5235	2.79098e-06	5.70209e-06	succinoglycan biosynthesis protein ExoU [EC:2.4.-.-]
K16647	-5.2328	1.93569e-07	4.36229e-07	arabinofuranan 3-O-arabinosyltransferase [EC:2.4.2.47]
K16648	0.631814	0.00448033	0.00689729	arabinofuranan 3-O-arabinosyltransferase [EC:2.4.2.-]
K16649	1.84179	1.19778e-07	2.74132e-07	rhamnopyranosyl-N-acetylglucosaminyl-diphospho-decaprenol beta-1,3/1,4-galactofuranosyltransferase [EC:2.4.1.287]
K16650	2.04307	2.66284e-20	2.04204e-19	galactofuranosylgalactofuranosylrhamnosyl-N-acetylglucosaminyl-diphospho-decaprenol beta-1,5/1,6-galactofuranosyltransferase [EC:2.4.1.288]
K16870	1.8763	2.69972e-07	6.00787e-07	N-acetylglucosaminyl-diphospho-decaprenol L-rhamnosyltransferase [EC:2.4.1.289]
K18101	-4.88732	2.42848e-07	5.42418e-07	rhamnosyltransferase subunit B [EC:2.4.1.-]
K18134	-3.8797	0.00196387	0.00314701	protein O-GlcNAc transferase [EC:2.4.1.255]
K20151	2.06591	0.0123904	0.0181005	alpha(1,3/1,4) fucosyltransferase [EC:2.4.1.65 2.4.1.152]
K20327	-2.78329	7.41661e-10	2.04672e-09	glycosyltransferase XagB
K01228	-4.17056	8.22998e-31	1.94852e-29	mannosyl-oligosaccharide glucosidase [EC:3.2.1.106]
K01230	-3.43435	3.24795e-30	7.22476e-29	mannosyl-oligosaccharide alpha-1,2-mannosidase [EC:3.2.1.113]
K05546	-3.32044	1.80465e-22	1.72094e-21	alpha 1,3-glucosidase [EC:3.2.1.84]
K07252	-3.56001	5.17489e-15	2.35199e-14	dolichyldiphosphatase [EC:3.6.1.43]
K09658	-5.76148	3.65154e-07	8.01859e-07	dolichyl-phosphate mannosyltransferase polypeptide 2, regulatory subunit
K09659	-5.05298	0.000734668	0.00122711	dolichyl-phosphate mannosyltransferase polypeptide 3
K12666	-3.9949	3.26314e-28	5.65776e-27	oligosaccharyltransferase complex subunit alpha (ribophorin I)
K12667	-3.63345	9.57423e-14	3.80274e-13	oligosaccharyltransferase complex subunit delta (ribophorin II)
K12668	-2.70206	8.31789e-06	1.6361e-05	oligosaccharyltransferase complex subunit epsilon
K12669	-4.44666	3.04625e-16	1.56086e-15	oligosaccharyltransferase complex subunit gamma
K12670	-3.6765	3.75507e-13	1.40682e-12	oligosaccharyltransferase complex subunit beta
K05531	-3.79205	1.19996e-15	5.78248e-15	mannan polymerase II complex MNN10 subunit [EC:2.4.1.-]
K05532	-3.89025	5.09845e-09	1.30847e-08	mannan polymerase II complex MNN11 subunit [EC:2.4.1.-]
K05533	-3.94313	2.34547e-10	6.78538e-10	mannan polymerase II complex ANP1 subunit [EC:2.4.1.-]
K06669	-3.42059	9.36838e-27	1.39228e-25	structural maintenance of chromosome 3 (chondroitin sulfate proteoglycan 6)
K01197	1.50414	0.00845384	0.0126037	hyaluronoglucosaminidase [EC:3.2.1.35]
K01343	3.20842	0.00409943	0.00633649	tissue plasminogen activator [EC:3.4.21.68]
K01363	-2.39445	0.00954829	0.0141351	cathepsin B [EC:3.4.22.1]
K03982	2.93008	0.026123	0.0366891	plasminogen activator inhibitor 1
K05849	-5.55854	0.00276664	0.00435683	solute carrier family 8 (sodium/calcium exchanger)
K09554	-4.35496	8.40411e-22	7.4423e-21	cell division cycle protein 37
K15125	-1.29299	0.000155957	0.000277745	filamentous hemagglutinin
K15414	-4.25034	6.01979e-11	1.84025e-10	complement component 1 Q subcomponent-binding protein, mitochondrial
K16645	-0.75461	0.000763714	0.00127315	heparin binding hemagglutinin HbhA
K01077	0.419894	1.1384e-07	2.61064e-07	alkaline phosphatase [EC:3.1.3.1]
K01273	-0.473823	1.11451e-05	2.17186e-05	membrane dipeptidase [EC:3.4.13.19]
K01365	-2.20839	0.00905344	0.013447	cathepsin L [EC:3.4.22.15]
K08257	-3.60596	4.2082e-21	3.48955e-20	mannan endo-1,6-alpha-mannosidase [EC:3.2.1.101]
K01137	-2.26394	4.7352e-14	1.93831e-13	N-acetylglucosamine-6-sulfatase [EC:3.1.6.14]
K01205	-1.00886	3.19069e-09	8.32975e-09	alpha-N-acetylglucosaminidase [EC:3.2.1.50]
K01565	-3.16186	1.18528e-11	3.91257e-11	N-sulfoglucosamine sulfohydrolase [EC:3.10.1.1]
K03434	-4.07267	4.88364e-14	1.9951e-13	N-acetylglucosaminylphosphatidylinositol deacetylase [EC:3.5.1.89]
K03858	-4.37979	3.88526e-13	1.45295e-12	phosphatidylinositol glycan, class H
K03859	-3.34349	2.81611e-11	8.96263e-11	phosphatidylinositol glycan, class C
K03860	-4.59554	6.53085e-21	5.3087e-20	phosphatidylinositol glycan, class Q
K03861	-3.9124	4.01755e-10	1.13392e-09	phosphatidylinositol glycan, class P
K05283	-3.16259	2.40575e-11	7.70664e-11	phosphatidylinositol glycan, class W [EC:2.3.-.-]
K05285	-3.85056	8.46703e-15	3.76682e-14	phosphatidylinositol glycan, class N [EC:2.7.-.-]
K05287	-3.53823	2.29294e-09	6.05511e-09	phosphatidylinositol glycan, class F [EC:2.7.-.-]
K05288	-3.86471	1.37769e-24	1.67124e-23	phosphatidylinositol glycan, class O
K05289	-4.61497	5.85052e-24	6.5494e-23	glycosylphosphatidylinositol transamidase
K05290	-3.52693	0.0235085	0.0332209	phosphatidylinositol glycan, class K [EC:2.6.-.-]
K05291	-3.15251	1.84449e-10	5.39671e-10	phosphatidylinositol glycan, class S
K05292	-4.25823	4.70432e-23	4.75464e-22	phosphatidylinositol glycan, class T
K05293	-3.99797	6.2106e-13	2.27464e-12	phosphatidylinositol glycan, class U
K05310	-4.10462	1.03862e-17	6.16529e-17	ethanolaminephosphotransferase [EC:2.7.-.-]
K00912	0.66936	0.0042366	0.00653968	tetraacyldisaccharide 4'-kinase [EC:2.7.1.130]
K01627	0.447339	0.0174566	0.0251097	2-dehydro-3-deoxyphosphooctonate aldolase (KDO 8-P synthase) [EC:2.5.1.55]
K02517	0.957063	2.56141e-15	1.19909e-14	Kdo2-lipid IVA lauroyltransferase [EC:2.3.1.241]
K02847	5.61064	3.13896e-11	9.92878e-11	O-antigen ligase [EC:2.4.1.-]
K03269	2.08855	8.40659e-39	4.20289e-37	UDP-2,3-diacylglucosamine hydrolase [EC:3.6.1.54]
K03271	-0.412174	0.0110944	0.0162836	D-sedoheptulose 7-phosphate isomerase [EC:5.3.1.28]
K03274	0.959813	1.3988e-10	4.14209e-10	ADP-L-glycero-D-manno-heptose 6-epimerase [EC:5.1.3.20]
K06041	0.618868	0.000481147	0.000817172	arabinose-5-phosphate isomerase [EC:5.3.1.13]
K07031	-0.787513	5.00522e-11	1.54754e-10	D-glycero-alpha-D-manno-heptose-7-phosphate kinase [EC:2.7.1.168]
K00996	0.371395	0.0159489	0.0230343	undecaprenyl-phosphate galactose phosphotransferase [EC:2.7.8.6]
K03760	3.96564	6.30403e-05	0.000115917	lipid A ethanolaminephosphotransferase [EC:2.7.8.43]
K12973	3.61796	2.31445e-06	4.75494e-06	lipid IVA palmitoyltransferase [EC:2.3.1.251]
K13012	2.34383	2.04874e-15	9.67003e-15	O-antigen biosynthesis protein WbqP
K13013	0.89413	7.75418e-07	1.65995e-06	O-antigen biosynthesis protein WbqV
K18827	0.809925	1.1621e-11	3.83974e-11	O-antigen chain-terminating methyltransferase [EC:2.1.1.- 2.1.1.294 2.7.1.181]
K19714	0.746864	4.23689e-07	9.25466e-07	3-deoxy-alpha-D-manno-octulosonate 8-oxidase [EC:1.1.3.48]
K19715	1.88806	7.24437e-29	1.37444e-27	8-amino-3,8-dideoxy-alpha-D-manno-octulosonate transaminase [EC:2.6.1.109]
K19803	4.43941	0.0106953	0.0157337	Kdo2-lipid A phosphotransferase [EC:2.7.4.29]
K20444	0.653334	0.000872478	0.00144767	O-antigen biosynthesis protein [EC:2.4.1.-]
K20534	0.547369	0.000237755	0.00041587	polyisoprenyl-phosphate glycosyltransferase [EC:2.4.-.-]
K00887	1.85613	0.00151907	0.00246066	undecaprenol kinase [EC:2.7.1.66]
K01000	0.961146	4.15081e-16	2.08736e-15	phospho-N-acetylmuramoyl-pentapeptide-transferase [EC:2.7.8.13]
K02563	0.806319	7.0756e-07	1.51816e-06	UDP-N-acetylglucosamine--N-acetylmuramyl-(pentapeptide) pyrophosphoryl-undecaprenol N-acetylglucosamine transferase [EC:2.4.1.227]
K03587	0.919825	6.89147e-05	0.000126358	cell division protein FtsI (penicillin-binding protein 3) [EC:3.4.16.4]
K05364	1.16957	4.63047e-06	9.31794e-06	penicillin-binding protein A
K05515	0.740609	4.68547e-17	2.59858e-16	penicillin-binding protein 2 [EC:3.4.16.4]
K06153	1.21994	6.83276e-28	1.14797e-26	undecaprenyl-diphosphatase [EC:3.6.1.27]
K07258	1.12764	8.74786e-17	4.71945e-16	serine-type D-Ala-D-Ala carboxypeptidase (penicillin-binding protein 5/6) [EC:3.4.16.4]
K07259	0.606404	8.81751e-05	0.000160077	serine-type D-Ala-D-Ala carboxypeptidase/endopeptidase (penicillin-binding protein 4) [EC:3.4.16.4 3.4.21.-]
K07260	3.22296	4.13923e-12	1.42432e-11	zinc D-Ala-D-Ala carboxypeptidase [EC:3.4.17.14]
K08384	1.51805	3.28228e-17	1.85229e-16	stage V sporulation protein D (sporulation-specific penicillin-binding protein)
K18149	3.22657	1.49169e-05	2.87641e-05	penicillin-binding protein
K19302	1.69694	2.84252e-19	1.97938e-18	undecaprenyl-diphosphatase [EC:3.6.1.27]
K01297	0.462067	6.29112e-05	0.0001157	muramoyltetrapeptide carboxypeptidase [EC:3.4.17.13]
K01448	1.05012	4.45426e-31	1.0845e-29	N-acetylmuramoyl-L-alanine amidase [EC:3.5.1.28]
K03806	1.69312	1.20892e-07	2.76436e-07	N-acetyl-anhydromuramoyl-L-alanine amidase [EC:3.5.1.28]
K03980	1.02303	2.91125e-09	7.63314e-09	putative peptidoglycan lipid II flippase
K07261	0.093047	0.00699372	0.0105212	penicillin-insensitive murein DD-endopeptidase [EC:3.4.24.-]
K07262	2.87694	6.99781e-17	3.82134e-16	serine-type D-Ala-D-Ala endopeptidase (penicillin-binding protein 7) [EC:3.4.21.-]
K07284	2.13359	2.11296e-13	8.14117e-13	sortase A [EC:3.4.22.70]
K08304	1.6682	5.90436e-07	1.27402e-06	membrane-bound lytic murein transglycosylase A [EC:4.2.2.-]
K08305	1.77912	2.48625e-13	9.49071e-13	membrane-bound lytic murein transglycosylase B [EC:4.2.2.-]
K08306	1.46801	0.0154895	0.0224054	membrane-bound lytic murein transglycosylase C [EC:4.2.2.-]
K08309	0.913774	0.000268397	0.000466851	soluble lytic murein transglycosylase [EC:4.2.2.-]
K13694	1.71677	1.04575e-09	2.85407e-09	murein DD-endopeptidase / murein LD-carboxypeptidase [EC:3.4.-.- 3.4.17.13]
K17733	2.2341	1.71856e-06	3.57131e-06	peptidoglycan LD-endopeptidase CwlK [EC:3.4.-.-]
K18691	2.26739	5.83814e-10	1.62769e-09	membrane-bound lytic murein transglycosylase F [EC:4.2.2.-]
K18988	-4.17593	3.022e-16	1.5523e-15	serine-type D-Ala-D-Ala carboxypeptidase/endopeptidase [EC:3.4.16.4 3.4.21.-]
K19223	-0.664286	0.0202368	0.0288439	peptidoglycan DL-endopeptidase LytF [EC:3.4.-.-]
K19303	2.51508	0.00418858	0.00646652	murein DD-endopeptidase [EC:3.4.-.-]
K01191	-1.1007	6.03372e-15	2.71123e-14	alpha-mannosidase [EC:3.2.1.24]
[truncated: 4,803 more rows]
